# Supplementary material for: 4-Amino-3-(p-tolyl­oxymeth­yl)-1H-1,2,4-triazole-5(4H)-thione
Source: Acta Crystallogr Sect E Struct Rep Online. 2009 Jul 18;65(Pt 8):o1918–9. doi: 10.1107/S1600536809027664 (PMC2977210; doi:10.1107/S1600536809027664)
Supplement: Supplementary file 2 [file e-65-o1918-Isup2.hkl]

# 
# h,k,l, Fc-squared, Fo-squared, sigma(Fo-squared) and status flag 
# 
data_I
_shelx_title ' T1_0m in P-1 (100K)' 
_shelx_refln_list_code          4 
_shelx_F_calc_maximum      160.65 
_exptl_crystal_F_000       248.00 
_reflns_d_resolution_high  0.6196 
 
loop_ 
 _symmetry_equiv_pos_as_xyz 
 'x, y, z' 
 '-x, -y, -z' 
 
_cell_length_a     5.9977 
_cell_length_b     6.4002 
_cell_length_c    15.5506 
_cell_angle_alpha  89.352 
_cell_angle_beta   83.157 
_cell_angle_gamma  65.562 
 
_shelx_F_squared_multiplier     1.000 
 
loop_ 
 _refln_index_h 
 _refln_index_k 
 _refln_index_l 
 _refln_F_squared_calc 
 _refln_F_squared_meas 
 _refln_F_squared_sigma 
 _refln_observed_status 
   1   0   0      392.50      429.90      4.28 o 
   2   0   0       39.92       43.54      0.73 o 
   3   0   0      134.03      138.80      1.65 o 
   4   0   0      547.90      520.86      4.69 o 
   5   0   0        2.56        1.98      0.44 o 
   6   0   0      178.34      176.90      2.96 o 
   7   0   0       31.35       30.14      1.51 o 
   8   0   0       69.95       72.95      2.22 o 
  -8   1   0        2.15        2.57      0.82 o 
  -7   1   0      165.96      175.16      3.31 o 
  -6   1   0        0.39        0.06      0.30 o 
  -5   1   0      154.66      150.22      2.24 o 
  -4   1   0      387.19      409.38      3.85 o 
  -3   1   0       46.06       48.46      0.83 o 
  -2   1   0      162.60      170.70      1.90 o 
  -1   1   0        0.06       -0.29      0.14 o 
   0   1   0     1488.89     1611.68     17.56 o 
   1   1   0     4942.97     4899.92     91.51 o 
   2   1   0     3379.23     3506.57     30.18 o 
   3   1   0        0.23       -0.16      0.08 o 
   4   1   0      195.26      215.65      2.07 o 
   5   1   0     1438.90     1368.91     11.56 o 
   6   1   0        0.12       -0.12      0.25 o 
   7   1   0       15.78       15.41      0.91 o 
   8   1   0       98.53      102.12      2.37 o 
   9   1   0       31.14       35.97      1.77 o 
  -7   2   0       51.12       52.19      1.75 o 
  -6   2   0       87.97       83.70      2.02 o 
  -5   2   0        1.53        0.96      0.32 o 
  -4   2   0       35.31       32.17      0.84 o 
  -3   2   0      310.62      307.94      2.82 o 
  -2   2   0      871.80      973.77      7.01 o 
  -1   2   0      773.89      850.89     10.13 o 
   0   2   0      732.48      751.86      8.76 o 
   1   2   0       20.08       22.00      0.53 o 
   2   2   0      122.32      137.75      1.26 o 
   3   2   0      219.18      210.10      1.64 o 
   4   2   0      595.88      602.88      4.08 o 
   5   2   0       29.84       32.75      0.76 o 
   6   2   0      482.67      474.84      4.44 o 
   7   2   0       89.23       88.10      1.89 o 
   8   2   0       15.18       16.51      1.06 o 
   9   2   0       17.01       15.79      1.29 o 
  -7   3   0      285.06      315.03      5.94 o 
  -6   3   0       11.14        9.95      0.84 o 
  -5   3   0      120.00      124.71      2.18 o 
  -4   3   0       16.24       14.56      0.64 o 
  -3   3   0      123.82      114.93      1.58 o 
  -2   3   0      346.73      330.59      3.30 o 
  -1   3   0      462.47      472.07      4.26 o 
   0   3   0      201.41      241.21      2.86 o 
   1   3   0      582.58      655.50      8.20 o 
   2   3   0      637.66      628.69      3.96 o 
   3   3   0      147.55      152.58      1.71 o 
   4   3   0       15.46       12.29      0.37 o 
   5   3   0      594.35      566.36      4.07 o 
   6   3   0        7.99        5.32      0.47 o 
   7   3   0       18.26       16.91      0.94 o 
   8   3   0       91.31       92.09      1.91 o 
   9   3   0       49.22       55.58      1.67 o 
  -6   4   0      271.57      278.28      5.16 o 
  -5   4   0       62.27       67.34      1.63 o 
  -4   4   0      131.26      129.15      2.14 o 
  -3   4   0       12.55       15.55      0.68 o 
  -2   4   0     1703.59     1708.12     14.20 o 
  -1   4   0      126.07      128.64      1.69 o 
   0   4   0      188.86      179.83      2.52 o 
   1   4   0       95.07       85.64      3.20 o 
   2   4   0       35.69       41.02      0.67 o 
   3   4   0      380.98      353.44      2.27 o 
   4   4   0      102.81       98.19      1.08 o 
   5   4   0        6.90        6.76      0.42 o 
   6   4   0      321.79      305.24      3.04 o 
   7   4   0       63.66       62.35      1.77 o 
   8   4   0        5.41        6.55      0.81 o 
   9   4   0        3.51        3.27      0.73 o 
  -5   5   0       35.40       32.98      1.51 o 
  -4   5   0      230.24      234.67      3.28 o 
  -3   5   0        4.52        4.90      0.48 o 
  -2   5   0      128.28      132.61      2.01 o 
  -1   5   0      603.82      581.47      6.67 o 
   0   5   0      256.90      239.19      3.34 o 
   1   5   0        8.11        4.87      0.52 o 
   2   5   0      339.49      350.65      3.34 o 
   3   5   0     1188.50     1159.15      8.32 o 
   4   5   0      588.09      539.12      3.66 o 
   5   5   0        9.33        6.54      0.60 o 
   6   5   0       43.21       42.90      1.04 o 
   7   5   0        6.91        6.69      0.59 o 
   8   5   0      120.00      119.99      2.61 o 
   9   5   0       24.23       28.22      1.56 o 
  -4   6   0      106.33      118.73      2.34 o 
  -3   6   0      231.11      242.74      3.38 o 
  -2   6   0       75.13       76.34      2.36 o 
  -1   6   0       37.40       39.70      1.37 o 
   0   6   0      201.06      195.15      3.55 o 
   1   6   0       44.09       38.83      1.28 o 
   2   6   0       86.65       82.40      1.59 o 
   3   6   0      126.55      125.03      1.56 o 
   4   6   0      962.95      927.15      7.03 o 
   5   6   0       18.65       25.10      0.98 o 
   6   6   0       20.18       21.18      0.76 o 
   7   6   0       39.72       39.50      1.07 o 
   8   6   0       83.51       87.72      2.18 o 
   9   6   0       34.82       37.83      1.74 o 
  -3   7   0       13.64       12.13      1.12 o 
  -2   7   0       55.11       57.60      3.31 o 
  -1   7   0       88.33       94.81      2.87 o 
   0   7   0       65.54       69.26      2.38 o 
   1   7   0        8.78       11.77      0.89 o 
   2   7   0      175.01      176.76      2.72 o 
   3   7   0       32.80       37.14      1.03 o 
   4   7   0       39.69       43.78      0.99 o 
   5   7   0       15.45       13.20      0.79 o 
   6   7   0      147.29      150.07      3.43 o 
   7   7   0       22.29       22.35      1.12 o 
   8   7   0       96.78      100.14      2.27 o 
   9   7   0       74.78       86.51      3.07 o 
  -2   8   0        4.70        3.26      0.94 o 
  -1   8   0       34.14       38.73      2.23 o 
   0   8   0       25.21       25.54      1.63 o 
   1   8   0      149.02      163.83      4.56 o 
   2   8   0        7.71        4.40      0.56 o 
   3   8   0      145.50      150.03      2.50 o 
   4   8   0      131.67      136.79      2.10 o 
   5   8   0        0.47        0.63      0.42 o 
   6   8   0        4.73        5.57      0.99 o 
   7   8   0        7.83        7.75      1.06 o 
   8   8   0       40.09       41.57      3.56 o 
   0   9   0        1.69        2.31      0.92 o 
   1   9   0       30.47       32.88      1.55 o 
   2   9   0      303.14      320.50      5.33 o 
   3   9   0       14.06       14.72      1.15 o 
   4   9   0        5.42        5.41      0.72 o 
   5   9   0       92.33       94.46      1.93 o 
   6   9   0      100.09      108.45      3.21 o 
   7   9   0        0.26        0.06      0.90 o 
   2  10   0       96.75      108.19      3.33 o 
   3  10   0       21.37       20.58      1.59 o 
   4  10   0        8.77       10.93      1.08 o 
   5  10   0        0.01        2.69      1.49 o 
   6  10   0        0.75        1.00      1.65 o 
  -5 -10   1       35.38       39.80      2.51 o 
  -4 -10   1        2.42        1.98      0.72 o 
  -3 -10   1      110.18      122.59      3.60 o 
  -2 -10   1       18.21       15.66      2.53 o 
  -7  -9   1        1.99        0.47      2.00 o 
  -6  -9   1       28.79       28.10      1.77 o 
  -5  -9   1       47.59       48.04      1.71 o 
  -4  -9   1        1.09        1.22      0.52 o 
  -3  -9   1        0.56        0.43      0.52 o 
  -2  -9   1       22.50       21.05      1.31 o 
  -1  -9   1      214.73      224.30      4.18 o 
   0  -9   1       25.08       26.87      2.06 o 
  -8  -8   1       20.71       23.29      1.72 o 
  -7  -8   1       24.81       25.58      1.59 o 
  -6  -8   1      171.65      173.29      3.97 o 
  -5  -8   1        6.84        6.57      0.66 o 
  -4  -8   1       16.21       18.20      0.82 o 
  -3  -8   1       57.90       56.35      1.84 o 
  -2  -8   1       36.11       38.82      1.26 o 
  -1  -8   1        0.10        0.79      0.59 o 
   0  -8   1       69.45       70.64      4.18 o 
   1  -8   1       94.68       95.96      3.97 o 
   2  -8   1       13.70       14.89      1.54 o 
  -9  -7   1        1.01       -0.23      0.90 o 
  -8  -7   1       44.11       42.88      1.50 o 
  -7  -7   1        8.33        7.58      1.06 o 
  -6  -7   1        5.48        4.50      0.83 o 
  -5  -7   1      114.72      113.14      2.51 o 
  -4  -7   1       56.31       60.61      1.17 o 
  -3  -7   1       11.18        9.98      0.60 o 
  -2  -7   1       51.46       50.66      1.16 o 
  -1  -7   1      215.69      190.17      3.37 o 
   0  -7   1       62.00       56.17      1.72 o 
   1  -7   1        0.66        1.01      0.44 o 
   2  -7   1       65.38       66.89      2.15 o 
   3  -7   1        6.26        5.42      0.89 o 
  -9  -6   1        8.59        8.74      1.05 o 
  -8  -6   1      144.18      151.10      2.91 o 
  -7  -6   1       21.05       21.80      0.84 o 
  -6  -6   1        4.64        4.79      0.53 o 
  -5  -6   1       24.01       21.59      0.92 o 
  -4  -6   1       26.41       25.10      0.92 o 
  -3  -6   1      115.01      114.10      1.59 o 
  -2  -6   1        0.22        0.58      0.22 o 
  -1  -6   1       42.70       41.98      1.32 o 
   0  -6   1      329.33      311.27      4.83 o 
   1  -6   1       96.33      101.25      2.01 o 
   2  -6   1       23.72       23.64      1.37 o 
   3  -6   1       90.52       89.11      2.62 o 
   4  -6   1       12.63       12.89      1.19 o 
  -9  -5   1        4.54        5.96      0.94 o 
  -8  -5   1       18.15       16.83      1.08 o 
  -7  -5   1      164.69      177.60      2.33 o 
  -6  -5   1        0.81       -0.20      0.27 o 
  -5  -5   1       43.89       44.76      0.97 o 
  -4  -5   1       45.99       42.92      0.81 o 
  -3  -5   1      281.76      274.75      2.48 o 
  -2  -5   1        2.31        1.81      0.23 o 
  -1  -5   1      126.19      114.58      2.08 o 
   0  -5   1       60.27       60.88      1.52 o 
   1  -5   1        3.67        3.96      1.10 o 
   2  -5   1      246.35      258.44      3.61 o 
   3  -5   1        2.25        2.63      0.37 o 
   4  -5   1       71.29       70.70      1.56 o 
   5  -5   1      114.98      115.69      3.05 o 
  -9  -4   1        6.22        4.04      0.88 o 
  -8  -4   1        1.14        1.67      0.57 o 
  -7  -4   1       18.79       17.99      1.01 o 
  -6  -4   1       19.40       25.53      0.78 o 
  -5  -4   1       94.87       79.56      1.24 o 
  -4  -4   1      345.55      342.50      2.55 o 
  -3  -4   1       94.23      111.60      1.14 o 
  -2  -4   1      306.00      271.06      2.27 o 
  -1  -4   1      256.28      303.21      3.33 o 
   0  -4   1      180.89      201.81      2.69 o 
   1  -4   1       33.33       40.95      1.67 o 
   2  -4   1      105.70      115.94      1.58 o 
   3  -4   1        7.36        8.52      0.47 o 
   4  -4   1       91.47       91.96      1.69 o 
   5  -4   1       52.25       55.28      1.44 o 
   6  -4   1        1.12        1.07      0.51 o 
  -9  -3   1       11.35        9.91      1.12 o 
  -8  -3   1      106.72      109.92      2.03 o 
  -7  -3   1       13.45       14.65      0.84 o 
  -6  -3   1        3.15        3.15      0.39 o 
  -5  -3   1       25.46       33.80      0.67 o 
  -4  -3   1        0.56        0.01      0.14 o 
  -3  -3   1      144.43      172.93      1.63 o 
  -2  -3   1     1153.12     1292.16      8.21 o 
  -1  -3   1       10.93       14.87      1.38 o 
   0  -3   1      437.50      500.04      5.13 o 
   1  -3   1      663.75      726.80      7.25 o 
   2  -3   1        4.85        4.80      0.37 o 
   3  -3   1      225.12      237.01      2.51 o 
   4  -3   1       47.50       41.84      1.02 o 
   5  -3   1       89.26       88.47      1.76 o 
   6  -3   1        0.20        0.09      0.38 o 
   7  -3   1        5.16        3.45      0.81 o 
  -9  -2   1       11.07       12.95      1.22 o 
  -8  -2   1        0.01        0.08      0.47 o 
  -7  -2   1       15.25       14.74      0.76 o 
  -6  -2   1      295.53      296.40      3.18 o 
  -5  -2   1       19.35       20.44      0.62 o 
  -4  -2   1      134.72      138.37      1.25 o 
  -3  -2   1      233.52      237.02      2.15 o 
  -2  -2   1      341.75      357.64      3.15 o 
  -1  -2   1       51.94       52.40      0.80 o 
   0  -2   1       52.46       55.42      1.20 o 
   1  -2   1      580.40      643.90      7.88 o 
   2  -2   1       86.78       94.48      1.51 o 
   3  -2   1      385.94      381.11      3.46 o 
   4  -2   1        9.58        8.01      0.43 o 
   5  -2   1       67.59       58.72      1.28 o 
   6  -2   1       20.81       18.00      0.96 o 
   7  -2   1       11.37       11.89      0.95 o 
  -9  -1   1       11.69       10.40      1.16 o 
  -8  -1   1        0.09        0.47      0.46 o 
  -7  -1   1        3.29        3.39      0.55 o 
  -6  -1   1        0.20       -0.36      0.48 o 
  -5  -1   1        8.61        8.67      0.57 o 
  -4  -1   1      171.30      161.88      1.68 o 
  -3  -1   1        4.61        2.79      0.17 o 
  -2  -1   1     1843.11     1951.18     25.03 o 
  -1  -1   1      814.98      896.77      9.03 o 
   0  -1   1       30.50       39.16      0.90 o 
   1  -1   1       83.54       82.46      1.23 o 
   2  -1   1      673.71      719.04      7.32 o 
   3  -1   1      688.51      741.83      8.23 o 
   4  -1   1       36.07       37.76      0.85 o 
   5  -1   1      137.51      135.34      2.06 o 
   6  -1   1        3.09        2.20      0.43 o 
   7  -1   1        0.63        0.70      0.46 o 
   8  -1   1        0.73        0.31      0.67 o 
  -8   0   1       11.04       11.16      1.05 o 
  -7   0   1        2.12        2.57      0.82 o 
  -6   0   1      109.81      111.24      2.26 o 
  -5   0   1        6.81        7.90      0.53 o 
  -4   0   1       47.72       43.44      0.77 o 
  -3   0   1      247.07      304.47      2.83 o 
  -2   0   1      311.29      303.55      3.47 o 
  -1   0   1        6.29        5.79      0.34 o 
   1   0   1        7.27       10.52      0.25 o 
   2   0   1       68.67       70.12      1.19 o 
   3   0   1      515.85      544.49      4.78 o 
   4   0   1      135.52      137.74      1.68 o 
   5   0   1      629.38      616.81      6.05 o 
   6   0   1      247.90      244.53      3.61 o 
   7   0   1       54.53       57.30      3.09 o 
   8   0   1        2.67        3.13      1.06 o 
  -8   1   1        6.96        5.82      1.09 o 
  -7   1   1       17.12       14.63      1.05 o 
  -6   1   1        2.30        1.39      0.41 o 
  -5   1   1       26.94       28.88      0.96 o 
  -4   1   1      459.52      471.68      4.08 o 
  -3   1   1      132.62      137.90      1.63 o 
  -2   1   1      746.61      872.34      6.93 o 
  -1   1   1      234.72      282.27      3.20 o 
   0   1   1        0.63        0.38      0.12 o 
   1   1   1      676.66      726.64      6.63 o 
   2   1   1        7.67       11.65      0.24 o 
   3   1   1        0.49        0.90      0.12 o 
   4   1   1      276.99      295.64      3.25 o 
   5   1   1        0.38        0.63      0.24 o 
   6   1   1      173.54      167.43      2.40 o 
   7   1   1        3.75        5.21      0.75 o 
   8   1   1      156.52      158.15      3.58 o 
   9   1   1        9.03       10.98      1.56 o 
  -7   2   1       15.47       16.80      1.14 o 
  -6   2   1       47.14       43.96      1.47 o 
  -5   2   1       48.43       41.38      1.20 o 
  -4   2   1        6.56        5.44      0.40 o 
  -3   2   1      139.27      125.16      1.77 o 
  -2   2   1       26.96       27.07      1.01 o 
  -1   2   1       85.70       89.72      1.38 o 
   0   2   1      115.69      127.41      2.11 o 
   1   2   1      443.87      515.67      5.28 o 
   2   2   1       55.25       58.12      0.64 o 
   3   2   1      166.01      220.74      2.33 o 
   4   2   1      600.52      652.72      7.36 o 
   5   2   1      132.36      128.85      1.58 o 
   6   2   1       47.28       42.63      1.00 o 
   7   2   1       20.22       17.85      0.94 o 
   8   2   1       13.83       13.51      0.98 o 
   9   2   1       34.76       40.37      1.81 o 
  -7   3   1       20.91       19.43      1.44 o 
  -6   3   1        2.62        2.14      0.51 o 
  -5   3   1       55.49       59.62      1.49 o 
  -4   3   1      179.11      160.87      2.75 o 
  -3   3   1      312.21      299.08      3.12 o 
  -2   3   1      126.32      128.91      1.71 o 
  -1   3   1       86.28       71.49      1.07 o 
   0   3   1       51.91       71.28      1.26 o 
   1   3   1       43.38       42.55      1.12 o 
   2   3   1        0.15        0.54      0.11 o 
   3   3   1      147.15      143.54      1.34 o 
   4   3   1       13.90       12.14      0.36 o 
   5   3   1      437.94      415.26      3.38 o 
   6   3   1        1.51        0.85      0.29 o 
   7   3   1        0.07        0.50      0.32 o 
   8   3   1        7.32        7.60      0.77 o 
   9   3   1       51.89       55.11      1.83 o 
  -6   4   1       29.42       28.81      1.54 o 
  -5   4   1        6.54        5.68      0.62 o 
  -4   4   1       24.63       23.93      0.92 o 
  -3   4   1       31.89       35.90      0.93 o 
  -2   4   1      456.08      463.95      4.66 o 
  -1   4   1       38.76       34.33      0.82 o 
   0   4   1      283.59      272.38      3.07 o 
   1   4   1      981.17     1094.62     13.10 o 
   2   4   1        1.53        2.56      0.18 o 
   3   4   1      145.80      161.15      1.26 o 
   4   4   1       53.34       50.64      0.79 o 
   5   4   1      129.47      109.86      1.86 o 
   6   4   1      106.77       98.72      1.47 o 
   7   4   1       55.09       53.34      1.58 o 
   8   4   1        3.23        2.02      0.76 o 
   9   4   1        7.80        6.84      0.89 o 
  -5   5   1       13.60       12.60      0.94 o 
  -4   5   1        7.26        5.54      1.03 o 
  -3   5   1        1.22        1.20      0.34 o 
  -2   5   1       81.95       80.05      1.87 o 
  -1   5   1        2.94        1.75      0.42 o 
   0   5   1       27.80       29.08      1.01 o 
   1   5   1       10.19        4.67      0.53 o 
   2   5   1      980.40     1002.73      7.55 o 
   3   5   1      267.09      267.50      2.19 o 
   4   5   1        9.59        8.60      0.35 o 
   5   5   1        7.36        4.55      0.41 o 
   6   5   1      228.13      216.42      2.59 o 
   7   5   1       37.42       39.78      1.13 o 
   8   5   1        5.37        4.16      0.72 o 
   9   5   1       86.17       88.93      2.63 o 
  -4   6   1       16.33       16.43      1.02 o 
  -3   6   1       55.84       58.19      1.57 o 
  -2   6   1      117.69      118.91      2.64 o 
  -1   6   1       18.67       17.67      0.97 o 
   0   6   1      109.93      117.93      2.64 o 
   1   6   1      188.27      146.50      3.09 o 
   2   6   1      234.11      200.02      3.15 o 
   3   6   1      182.64      176.99      1.95 o 
   4   6   1       93.30       89.27      1.34 o 
   5   6   1        8.45       11.54      0.61 o 
   6   6   1       29.88       30.43      1.11 o 
   7   6   1       54.56       52.77      1.22 o 
   8   6   1       43.35       47.13      1.61 o 
   9   6   1       38.57       41.86      1.81 o 
  -3   7   1        0.56       -0.08      0.60 o 
  -2   7   1        5.04        4.15      0.78 o 
  -1   7   1      221.19      233.03      5.07 o 
   0   7   1       26.37       27.84      1.82 o 
   1   7   1       59.90       62.58      2.00 o 
   2   7   1       23.30       27.95      1.37 o 
   3   7   1       70.99       77.38      1.50 o 
   4   7   1        3.37        4.80      0.43 o 
   5   7   1       19.62       17.46      1.28 o 
   6   7   1        0.34       -0.03      0.43 o 
   7   7   1       16.66       20.67      1.04 o 
   8   7   1       81.65       89.54      2.13 o 
   9   7   1        2.28        1.85      1.05 o 
  -2   8   1        5.33        2.76      0.95 o 
  -1   8   1       47.85       55.88      2.45 o 
   0   8   1        1.84        2.10      0.67 o 
   1   8   1       97.88      102.05      3.48 o 
   2   8   1        3.44        3.25      0.61 o 
   3   8   1       19.62       19.10      1.36 o 
   4   8   1      153.38      160.69      2.30 o 
   5   8   1        1.74        1.30      0.48 o 
   6   8   1        4.17        4.19      0.87 o 
   7   8   1       34.44       37.44      1.85 o 
   8   8   1       19.33       17.64      1.46 o 
   0   9   1       77.69       79.34      3.68 o 
   1   9   1      129.80      142.54      4.23 o 
   2   9   1       68.07       73.17      1.93 o 
   3   9   1        2.98        2.31      0.72 o 
   4   9   1        9.67       12.25      1.09 o 
   5   9   1       15.44       14.77      0.87 o 
   6   9   1        1.15       -1.08      1.17 o 
   7   9   1       20.16       22.52      1.84 o 
   2  10   1       43.62       45.79      2.19 o 
   3  10   1        4.43        3.21      0.93 o 
   4  10   1       27.82       28.02      1.58 o 
   5  10   1       46.84       48.08      2.53 o 
   6  10   1        8.03       10.54      2.18 o 
  -5 -10   2       11.62       11.56      1.18 o 
  -4 -10   2       26.24       24.61      1.79 o 
  -3 -10   2      171.66      179.40      4.45 o 
  -2 -10   2       26.90       26.99      1.68 o 
  -7  -9   2       25.19       32.06      2.72 o 
  -6  -9   2       72.22       71.44      2.64 o 
  -5  -9   2        4.35        5.29      1.29 o 
  -4  -9   2       38.62       42.97      2.10 o 
  -3  -9   2       14.67       12.44      1.08 o 
  -2  -9   2       46.14       48.55      1.89 o 
  -1  -9   2       11.05        9.61      0.85 o 
   0  -9   2        0.00        0.73      0.76 o 
  -8  -8   2       20.02       18.52      1.60 o 
  -7  -8   2       12.27       13.85      1.31 o 
  -6  -8   2      186.63      193.02      4.25 o 
  -5  -8   2        0.47        0.11      0.40 o 
  -4  -8   2      174.34      184.41      2.89 o 
  -3  -8   2        3.34        1.56      0.54 o 
  -2  -8   2       12.72       13.36      1.34 o 
  -1  -8   2        0.78        0.86      0.41 o 
   0  -8   2       81.87       79.89      3.66 o 
   1  -8   2        1.75        1.74      0.66 o 
   2  -8   2       58.12       58.15      2.71 o 
  -8  -7   2        6.47        7.05      0.80 o 
  -7  -7   2       11.78       10.98      0.86 o 
  -6  -7   2       10.02       11.59      1.46 o 
  -5  -7   2       84.69       82.30      1.78 o 
  -4  -7   2       20.37       22.10      0.74 o 
  -3  -7   2       64.72       67.27      1.56 o 
  -2  -7   2       43.75       46.24      1.87 o 
  -1  -7   2      126.45      114.58      3.23 o 
   0  -7   2        0.58        1.10      0.48 o 
   1  -7   2      133.12      141.93      3.50 o 
   2  -7   2       19.79       18.94      1.17 o 
   3  -7   2       10.14        9.64      1.16 o 
  -9  -6   2       21.32       17.35      1.27 o 
  -8  -6   2        0.12        0.48      0.47 o 
  -7  -6   2       24.54       25.89      1.14 o 
  -6  -6   2       17.31       17.34      0.81 o 
  -5  -6   2      154.83      157.44      2.22 o 
  -4  -6   2       39.49       36.29      0.90 o 
  -3  -6   2       34.03       31.08      0.80 o 
  -2  -6   2      153.42      155.66      2.30 o 
  -1  -6   2      136.65      139.87      2.55 o 
   0  -6   2       41.47       41.20      1.84 o 
   1  -6   2        7.89       10.91      0.70 o 
   2  -6   2       32.10       34.96      1.18 o 
   3  -6   2       64.61       63.95      1.95 o 
   4  -6   2       62.01       65.00      1.62 o 
  -9  -5   2        1.92        1.76      0.76 o 
  -8  -5   2       47.18       47.14      1.64 o 
  -7  -5   2       46.86       47.86      1.14 o 
  -6  -5   2      176.52      174.43      2.28 o 
  -5  -5   2      328.89      327.53      3.11 o 
  -4  -5   2        2.26        2.99      0.30 o 
  -3  -5   2       22.83       23.53      0.83 o 
  -2  -5   2       24.28       24.87      1.16 o 
  -1  -5   2      608.18      610.60      6.78 o 
   0  -5   2        3.16        3.74      0.65 o 
   1  -5   2      112.08      110.33      1.85 o 
   2  -5   2       91.04       87.58      1.37 o 
   3  -5   2       32.94       30.85      0.82 o 
   4  -5   2       19.34       19.10      0.82 o 
   5  -5   2       67.62       70.26      1.67 o 
  -9  -4   2        8.71        8.63      1.06 o 
  -8  -4   2       16.35       18.73      1.14 o 
  -7  -4   2        1.27        2.33      0.61 o 
  -6  -4   2      196.51      188.80      2.33 o 
  -5  -4   2        1.62        5.64      0.37 o 
  -4  -4   2      443.82      450.40      3.17 o 
  -3  -4   2      240.51      266.21      1.96 o 
  -2  -4   2       20.46       26.60      0.54 o 
  -1  -4   2       67.31       70.99      1.20 o 
   0  -4   2      341.82      340.32      3.63 o 
   1  -4   2      245.57      242.92      2.50 o 
   2  -4   2        0.03        1.25      0.70 o 
   3  -4   2       14.00       15.46      0.55 o 
   4  -4   2       44.35       49.01      1.14 o 
   5  -4   2        1.63        1.75      0.40 o 
   6  -4   2        4.05        4.14      0.85 o 
  -9  -3   2        3.16        3.21      0.85 o 
  -8  -3   2       39.74       35.88      1.23 o 
  -7  -3   2       90.23       90.15      1.69 o 
  -6  -3   2       56.47       51.02      0.92 o 
  -5  -3   2       57.91       50.37      0.83 o 
  -4  -3   2       92.97      100.19      1.15 o 
  -3  -3   2      732.81      824.16      5.44 o 
  -2  -3   2     1277.29     1408.20      8.91 o 
  -1  -3   2      314.58      333.70      2.95 o 
   0  -3   2      356.12      417.18      4.88 o 
   1  -3   2      479.08      500.11      6.70 o 
   2  -3   2        9.40        9.30      1.04 o 
   3  -3   2      260.31      259.51      2.59 o 
   4  -3   2      174.67      168.45      2.13 o 
   5  -3   2       72.90       76.51      1.57 o 
   6  -3   2       31.37       30.86      1.48 o 
   7  -3   2        7.06        7.27      0.97 o 
  -9  -2   2        7.35        8.82      1.09 o 
  -8  -2   2       11.60       13.09      1.01 o 
  -7  -2   2       12.41       13.88      0.84 o 
  -6  -2   2      276.76      269.71      3.05 o 
  -5  -2   2      165.35      157.41      1.73 o 
  -4  -2   2        2.09        1.29      0.17 o 
  -3  -2   2      204.91      168.41      1.69 o 
  -2  -2   2     1052.48     1138.00      8.35 o 
  -1  -2   2        5.71        5.64      0.64 o 
   0  -2   2     2103.62     2277.32     21.69 o 
   1  -2   2      353.71      353.61      4.05 o 
   2  -2   2       86.56      102.38      1.81 o 
   3  -2   2      312.31      332.26      3.01 o 
   4  -2   2      117.29      114.06      1.59 o 
   5  -2   2       41.57       39.48      1.03 o 
   6  -2   2        8.08        7.62      0.74 o 
   7  -2   2       43.96       44.53      2.59 o 
  -8  -1   2       39.02       39.14      1.43 o 
  -7  -1   2      112.39      116.38      2.42 o 
  -6  -1   2        0.43        0.34      0.30 o 
  -5  -1   2        4.29        4.45      0.36 o 
  -4  -1   2        8.00        6.55      0.32 o 
  -3  -1   2       43.59       43.55      0.56 o 
  -2  -1   2       77.21       71.16      0.84 o 
  -1  -1   2      634.44      698.50      7.42 o 
   0  -1   2     1703.14     1788.19     15.55 o 
   1  -1   2       36.44       38.17      0.75 o 
   2  -1   2      864.31      894.03      8.85 o 
   3  -1   2      632.58      697.48      5.54 o 
   4  -1   2       22.59       21.80      0.75 o 
   5  -1   2      442.70      440.62      5.26 o 
   6  -1   2        2.70        1.87      0.44 o 
   7  -1   2       39.35       36.11      1.41 o 
   8  -1   2       10.68        8.58      1.15 o 
  -8   0   2        8.51        7.44      1.03 o 
  -7   0   2       82.41       85.47      2.24 o 
  -6   0   2      130.63      136.34      2.39 o 
  -5   0   2      164.53      155.22      2.02 o 
  -4   0   2        9.43       12.11      0.57 o 
  -3   0   2      208.17      188.85      1.91 o 
  -2   0   2      843.65      839.88      7.58 o 
  -1   0   2        7.54        6.88      0.25 o 
   0   0   2      403.36      406.94      4.16 o 
   1   0   2       14.92       16.72      0.32 o 
   2   0   2       19.71       20.79      0.51 o 
   3   0   2      281.64      284.12      2.51 o 
   4   0   2       38.53       33.86      0.84 o 
   5   0   2        1.09        1.31      0.28 o 
   6   0   2       78.06       73.44      1.76 o 
   7   0   2      109.99      113.14      2.73 o 
   8   0   2       49.11       48.81      1.92 o 
  -8   1   2      118.27      127.63      3.78 o 
  -7   1   2       29.76       26.92      1.79 o 
  -6   1   2       28.09       27.84      1.11 o 
  -5   1   2       21.30       11.22      0.68 o 
  -4   1   2      582.36      552.66      4.45 o 
  -3   1   2       32.38       25.29      0.67 o 
  -2   1   2     1017.89     1181.30      8.86 o 
  -1   1   2     1689.21     1813.67     19.97 o 
   0   1   2        5.86        3.96      0.31 o 
   1   1   2      805.18      845.78      7.68 o 
   2   1   2      915.29     1000.20     12.83 o 
   3   1   2       70.14       59.24      1.08 o 
   4   1   2       24.84       24.93      0.64 o 
   5   1   2        6.66        7.13      0.70 o 
   6   1   2        4.39        3.99      0.94 o 
   7   1   2        6.35        6.66      0.86 o 
   8   1   2       56.63       62.00      2.20 o 
   9   1   2       12.61        9.79      1.34 o 
  -7   2   2       36.76       36.84      1.70 o 
  -6   2   2       98.48       97.64      2.28 o 
  -5   2   2       47.96       47.08      1.44 o 
  -4   2   2       69.71       51.49      1.05 o 
  -3   2   2      199.15      184.51      2.03 o 
  -2   2   2      320.36      343.00      3.42 o 
  -1   2   2        0.04        0.31      0.33 o 
   0   2   2       12.86       14.93      0.50 o 
   1   2   2     2831.75     2931.42     25.77 o 
   2   2   2        3.77        4.91      0.20 o 
   3   2   2      982.12     1072.60      6.54 o 
   4   2   2      184.65      170.52      2.09 o 
   5   2   2        0.14        0.78      0.22 o 
   6   2   2      126.30      118.03      2.91 o 
   7   2   2      234.06      237.51      5.01 o 
   8   2   2        3.11        3.13      0.62 o 
   9   2   2        7.34        7.85      1.46 o 
  -7   3   2       22.39       24.04      1.62 o 
  -6   3   2       14.66       16.94      1.51 o 
  -5   3   2       40.27       40.01      1.26 o 
  -4   3   2      106.41      118.43      2.45 o 
  -3   3   2      227.39      209.53      2.49 o 
  -2   3   2      424.88      453.72      4.45 o 
  -1   3   2       70.08       64.79      1.71 o 
   0   3   2      580.93      615.15      5.76 o 
   1   3   2      562.71      698.35      7.11 o 
   2   3   2       18.53       17.24      0.36 o 
   3   3   2     1113.15     1216.02      8.36 o 
   4   3   2      202.43      220.84      1.88 o 
   5   3   2       55.85       65.72      0.88 o 
   6   3   2       56.91       54.48      1.10 o 
   7   3   2        6.66        6.06      0.54 o 
   8   3   2       31.32       30.49      1.10 o 
   9   3   2       21.44       19.36      1.12 o 
  -6   4   2        0.15        0.37      0.57 o 
  -5   4   2        5.36        4.96      0.66 o 
  -4   4   2        2.93        2.89      0.55 o 
  -3   4   2       64.24       68.11      1.35 o 
  -2   4   2        8.94        7.28      0.47 o 
  -1   4   2       33.89       26.05      0.75 o 
   0   4   2      539.63      571.07      5.64 o 
   1   4   2      565.74      608.40      6.56 o 
   2   4   2        0.04        0.01      0.11 o 
   3   4   2        6.72        9.72      0.29 o 
   4   4   2       83.74       94.49      1.00 o 
   5   4   2      526.93      534.00      4.11 o 
   6   4   2        9.94        6.48      0.41 o 
   7   4   2      130.51      128.11      2.04 o 
   8   4   2        0.53        0.32      0.52 o 
   9   4   2       12.07       12.97      1.08 o 
  -5   5   2        2.62        2.84      0.70 o 
  -4   5   2      136.50      143.61      2.56 o 
  -3   5   2       30.68       28.40      1.04 o 
  -2   5   2       41.14       38.12      1.39 o 
  -1   5   2      101.88       87.37      1.91 o 
   0   5   2       91.65       88.02      2.06 o 
   1   5   2       10.10       11.59      0.76 o 
   2   5   2      784.44      843.97      6.54 o 
   3   5   2       64.57       56.50      1.45 o 
   4   5   2       19.18       19.82      0.47 o 
   5   5   2       22.35       24.74      0.82 o 
   6   5   2      145.56      140.05      1.95 o 
   7   5   2      114.66      114.69      1.94 o 
   8   5   2       11.08       14.31      1.52 o 
   9   5   2       39.31       38.36      2.27 o 
  -4   6   2        3.53        4.21      0.76 o 
  -3   6   2       52.30       52.42      1.49 o 
  -2   6   2       82.11       80.16      2.32 o 
  -1   6   2       67.13       71.44      1.89 o 
   0   6   2       51.00       61.93      1.88 o 
   1   6   2       44.77       45.77      1.57 o 
   2   6   2      148.59      152.85      3.14 o 
   3   6   2       79.73       81.88      1.24 o 
   4   6   2       10.08        8.95      0.48 o 
   5   6   2       56.01       55.34      1.24 o 
   6   6   2      136.90      140.72      2.32 o 
   7   6   2       13.65       13.60      0.69 o 
   8   6   2        0.71        0.06      0.53 o 
   9   6   2        3.33        2.59      0.99 o 
  -3   7   2        6.53        6.52      1.26 o 
  -2   7   2       33.26       33.04      1.65 o 
  -1   7   2       10.06        9.71      1.40 o 
   0   7   2      128.38      129.40      3.53 o 
   1   7   2        0.00        0.24      0.42 o 
   2   7   2       99.35       90.14      2.22 o 
   3   7   2       25.36       24.46      0.80 o 
   4   7   2      101.97      101.19      1.53 o 
   5   7   2       44.79       46.89      1.81 o 
   6   7   2       81.33       80.41      1.87 o 
   7   7   2        3.29        2.93      0.56 o 
   8   7   2        6.21        6.39      0.77 o 
   9   7   2        5.73        4.79      1.27 o 
  -2   8   2       56.44       57.53      3.05 o 
  -1   8   2       94.81      100.80      3.39 o 
   0   8   2        2.01        4.02      2.08 o 
   1   8   2       63.89       68.78      2.68 o 
   2   8   2        0.96        0.55      0.56 o 
   3   8   2       27.18       29.28      1.10 o 
   4   8   2        0.71        1.26      0.45 o 
   5   8   2      100.71      101.12      2.42 o 
   6   8   2        1.01       -1.05      0.85 o 
   7   8   2      149.36      150.76      3.61 o 
   8   8   2       10.13       12.64      1.25 o 
   0   9   2      124.86      124.09      4.79 o 
   1   9   2        3.14        1.39      1.38 o 
   2   9   2        1.35        0.80      0.61 o 
   3   9   2      100.64      102.69      2.35 o 
   4   9   2        7.61        7.57      1.40 o 
   5   9   2       23.35       23.94      1.32 o 
   6   9   2        4.84        5.72      1.24 o 
   7   9   2       59.93       59.48      3.07 o 
   2  10   2       19.35       22.44      1.66 o 
   3  10   2       29.04       29.84      3.50 o 
   4  10   2      145.54      156.78      3.51 o 
   5  10   2       48.39       46.41      2.02 o 
   6  10   2       38.89       39.91      2.40 o 
  -5 -10   3        2.25        3.20      1.08 o 
  -4 -10   3       35.36       36.25      1.69 o 
  -3 -10   3       43.08       44.10      2.40 o 
  -2 -10   3        5.55        3.68      0.90 o 
  -7  -9   3       78.79       81.54      3.30 o 
  -6  -9   3       28.00       27.71      2.79 o 
  -5  -9   3        3.33        3.13      0.71 o 
  -4  -9   3       33.49       31.80      1.35 o 
  -3  -9   3        6.79        6.83      0.88 o 
  -2  -9   3        1.77        1.02      0.69 o 
  -1  -9   3       73.07       78.88      2.28 o 
   0  -9   3       69.30       68.53      2.22 o 
  -8  -8   3       11.52       11.41      1.41 o 
  -7  -8   3       19.40       21.36      2.69 o 
  -6  -8   3       13.66       14.65      1.43 o 
  -5  -8   3        9.13        9.40      0.96 o 
  -4  -8   3        8.14        7.89      0.74 o 
  -3  -8   3      108.66      108.89      2.60 o 
  -2  -8   3       13.64       12.21      0.92 o 
  -1  -8   3        2.74        2.64      0.45 o 
   0  -8   3       77.18       78.41      2.65 o 
   1  -8   3       20.58       21.34      1.64 o 
   2  -8   3       39.75       44.38      2.26 o 
  -8  -7   3        4.09        4.09      0.71 o 
  -7  -7   3      101.69      104.69      2.93 o 
  -6  -7   3        4.46        5.08      1.28 o 
  -5  -7   3        3.60        2.78      0.68 o 
  -4  -7   3       21.87       19.86      0.93 o 
  -3  -7   3        3.47        4.05      0.45 o 
  -2  -7   3       63.12       67.04      1.55 o 
  -1  -7   3        1.08        0.52      0.31 o 
   0  -7   3       52.06       56.40      1.66 o 
   1  -7   3       20.40       21.20      2.65 o 
   2  -7   3      154.92      157.85      3.71 o 
   3  -7   3        2.33        1.54      0.56 o 
  -9  -6   3       34.43       32.52      2.10 o 
  -8  -6   3       73.55       77.23      1.99 o 
  -7  -6   3       77.80       80.10      1.74 o 
  -6  -6   3       71.84       68.16      1.48 o 
  -5  -6   3       30.59       30.96      1.10 o 
  -4  -6   3       25.73       27.80      1.22 o 
  -3  -6   3      113.48      112.75      1.72 o 
  -2  -6   3      325.84      309.10      3.66 o 
  -1  -6   3      222.36      198.13      3.45 o 
   0  -6   3      116.15       97.33      2.03 o 
   1  -6   3       22.79       23.92      0.94 o 
   2  -6   3       15.04       14.73      0.82 o 
   3  -6   3       39.81       40.25      1.11 o 
   4  -6   3       25.92       26.87      1.84 o 
  -9  -5   3       53.77       51.95      2.98 o 
  -8  -5   3       96.67       97.94      2.32 o 
  -7  -5   3        2.18        1.95      0.41 o 
  -6  -5   3       24.83       26.78      0.85 o 
  -5  -5   3      350.08      312.08      3.00 o 
  -4  -5   3       12.47        9.02      0.44 o 
  -3  -5   3        0.63        0.46      0.22 o 
  -2  -5   3      142.42      142.71      1.75 o 
  -1  -5   3     1025.03     1013.59     11.17 o 
   0  -5   3        3.69        4.72      0.61 o 
   1  -5   3      132.10      132.07      2.03 o 
   2  -5   3        0.66        0.89      0.38 o 
   3  -5   3       44.39       44.65      0.93 o 
   4  -5   3        0.92        1.18      0.38 o 
   5  -5   3        0.05        0.58      0.38 o 
  -9  -4   3       11.53       12.04      1.17 o 
  -8  -4   3        0.78        0.29      0.53 o 
  -7  -4   3       15.25       14.97      0.95 o 
  -6  -4   3      113.11      103.41      1.63 o 
  -5  -4   3      197.00      182.77      2.08 o 
  -4  -4   3       93.55       77.41      0.98 o 
  -3  -4   3      155.16      147.74      1.37 o 
  -2  -4   3      148.20      167.78      1.61 o 
  -1  -4   3       16.91       17.83      0.49 o 
   0  -4   3      489.46      530.23      5.17 o 
   1  -4   3      212.09      203.11      3.66 o 
   2  -4   3       10.76        8.52      0.77 o 
   3  -4   3      370.75      372.34      3.93 o 
   4  -4   3       39.72       39.79      0.99 o 
   5  -4   3        8.03        7.56      0.63 o 
   6  -4   3        0.05        0.78      0.45 o 
  -9  -3   3        7.59        7.49      1.06 o 
  -8  -3   3       67.01       71.35      2.04 o 
  -7  -3   3        9.12       10.06      0.79 o 
  -6  -3   3       26.52       20.95      0.64 o 
  -5  -3   3        9.74        8.35      0.37 o 
  -4  -3   3      555.94      546.55      4.37 o 
  -3  -3   3        0.17        0.27      0.14 o 
  -2  -3   3      135.40      141.39      1.30 o 
  -1  -3   3      238.11      233.94      2.21 o 
   0  -3   3       21.63       22.00      0.77 o 
   1  -3   3        5.38        7.40      0.55 o 
   2  -3   3       29.87       27.15      1.04 o 
   3  -3   3      107.89      110.44      2.07 o 
   4  -3   3      104.32       98.62      1.67 o 
   5  -3   3      121.24      118.33      1.97 o 
   6  -3   3       31.38       34.59      1.26 o 
   7  -3   3        5.29        4.27      1.12 o 
  -9  -2   3        7.13        4.38      0.92 o 
  -8  -2   3       73.17       78.49      1.75 o 
  -7  -2   3       13.30       12.51      0.67 o 
  -6  -2   3       93.90       85.25      1.53 o 
  -5  -2   3      143.37      128.78      2.23 o 
  -4  -2   3      207.07      210.65      1.74 o 
  -3  -2   3      516.14      557.48      4.68 o 
  -2  -2   3      269.68      335.53      3.08 o 
  -1  -2   3        0.14       -0.46      0.23 o 
   0  -2   3      493.85      521.55      5.64 o 
   1  -2   3      228.39      231.01      2.91 o 
   2  -2   3        0.09        0.74      0.49 o 
   3  -2   3       10.09        9.88      0.46 o 
   4  -2   3      155.17      156.22      2.02 o 
   5  -2   3        3.26        3.78      0.43 o 
   6  -2   3       11.14       10.30      0.80 o 
   7  -2   3       20.36       19.44      1.11 o 
  -8  -1   3       21.51       19.66      1.11 o 
  -7  -1   3      227.22      239.18      3.44 o 
  -6  -1   3        0.01       -0.07      0.27 o 
  -5  -1   3      480.02      471.20      4.11 o 
  -4  -1   3        3.92        4.50      0.32 o 
  -3  -1   3      357.22      396.83      3.14 o 
  -2  -1   3       42.73       44.55      0.66 o 
  -1  -1   3      112.33      143.62      1.64 o 
   0  -1   3     1328.01     1431.27     12.16 o 
   1  -1   3        0.01        0.12      0.18 o 
   2  -1   3      349.38      370.00      3.70 o 
   3  -1   3      303.84      342.80      2.99 o 
   4  -1   3       12.70       14.33      0.56 o 
   5  -1   3      266.21      280.88      3.27 o 
   6  -1   3       11.18       11.52      0.76 o 
   7  -1   3        0.09        0.44      0.45 o 
   8  -1   3        9.21        6.63      1.04 o 
  -8   0   3        0.17        0.28      0.72 o 
  -7   0   3        8.19        8.98      1.12 o 
  -6   0   3       28.26       28.34      0.96 o 
  -5   0   3      383.96      355.96      5.40 o 
  -4   0   3      687.88      669.39      5.66 o 
  -3   0   3      425.16      410.58      3.11 o 
  -2   0   3      727.69      782.17      5.45 o 
  -1   0   3        0.74        0.46      0.12 o 
   0   0   3       75.54       91.32      1.12 o 
   1   0   3      920.65      982.10     10.89 o 
   2   0   3       37.61       39.58      0.65 o 
   3   0   3      113.42      119.49      1.14 o 
   4   0   3        1.04        2.83      0.29 o 
   5   0   3       96.21       90.19      1.58 o 
   6   0   3        0.47        0.36      0.31 o 
   7   0   3       58.73       56.22      1.87 o 
   8   0   3        5.20        4.72      0.83 o 
  -8   1   3      101.18      108.40      3.54 o 
  -7   1   3        0.48        0.59      0.50 o 
  -6   1   3        0.09        0.25      0.38 o 
  -5   1   3        0.02        0.38      0.28 o 
  -4   1   3       46.18       44.59      0.89 o 
  -3   1   3      284.86      284.39      2.42 o 
  -2   1   3      882.57      958.19      6.92 o 
  -1   1   3      934.33      952.45     10.98 o 
   0   1   3      113.74      105.72      1.46 o 
   1   1   3       86.75      101.00      1.21 o 
   2   1   3      594.23      622.89      7.72 o 
   3   1   3      916.49      972.77      9.11 o 
   4   1   3        3.53        2.10      0.25 o 
   5   1   3      146.27      146.25      2.33 o 
   6   1   3        2.39        2.30      0.91 o 
   7   1   3        1.21        1.24      0.78 o 
   8   1   3        2.87        1.17      0.61 o 
   9   1   3        0.10        0.50      0.67 o 
  -7   2   3       82.02       83.65      2.56 o 
  -6   2   3       24.30       23.58      1.19 o 
  -5   2   3       40.50       36.58      1.17 o 
  -4   2   3      167.26      135.63      1.86 o 
  -3   2   3        2.21        3.55      0.34 o 
  -2   2   3      218.18      215.93      2.52 o 
  -1   2   3      346.60      386.15      3.65 o 
   0   2   3      546.40      618.85      6.63 o 
   1   2   3       88.74       87.22      0.86 o 
   2   2   3       36.72       42.45      0.54 o 
   3   2   3      427.74      465.00      3.01 o 
   4   2   3       55.61       54.94      1.04 o 
   5   2   3       43.70       48.14      0.97 o 
   6   2   3        0.69        0.87      0.39 o 
   7   2   3      188.48      193.41      3.09 o 
   8   2   3       19.00       19.16      1.32 o 
   9   2   3        1.23        1.19      0.68 o 
  -7   3   3       39.82       37.09      1.96 o 
  -6   3   3       10.80       11.63      1.71 o 
  -5   3   3        1.15        1.55      0.45 o 
  -4   3   3      128.06      127.81      2.02 o 
  -3   3   3       25.59       21.03      0.73 o 
  -2   3   3      747.45      762.25      6.95 o 
  -1   3   3       20.01       17.34      0.57 o 
   0   3   3      447.77      480.31      4.72 o 
   1   3   3      515.41      593.09      5.28 o 
   2   3   3        1.53        1.10      0.14 o 
   3   3   3      945.07     1036.23      7.58 o 
   4   3   3       26.40       31.93      0.54 o 
   5   3   3       19.34       15.87      0.50 o 
   6   3   3        7.25       10.63      0.58 o 
   7   3   3        4.01        3.76      0.47 o 
   8   3   3        2.40        3.15      0.56 o 
   9   3   3       31.00       32.40      1.55 o 
  -6   4   3      169.97      168.90      4.04 o 
  -5   4   3       16.54       14.50      0.93 o 
  -4   4   3       63.35       65.50      1.49 o 
  -3   4   3       96.49       95.00      1.68 o 
  -2   4   3       49.90       53.22      1.20 o 
  -1   4   3      100.51      100.49      1.62 o 
   0   4   3       75.20       87.80      1.51 o 
   1   4   3      180.74      187.66      2.02 o 
   2   4   3      196.22      239.81      1.96 o 
   3   4   3      531.79      497.67      3.06 o 
   4   4   3       13.59       16.01      0.42 o 
   5   4   3      274.94      276.83      2.39 o 
   6   4   3       87.07       79.58      1.19 o 
   7   4   3       54.49       59.62      1.35 o 
   8   4   3        9.99       10.09      0.81 o 
   9   4   3        1.88        1.52      0.66 o 
  -5   5   3        4.71        4.01      0.84 o 
  -4   5   3      209.60      218.31      4.28 o 
  -3   5   3       64.51       59.87      1.42 o 
  -2   5   3        1.23        0.47      0.32 o 
  -1   5   3      305.79      314.72      4.36 o 
   0   5   3       44.36       39.74      1.37 o 
   1   5   3       78.08       79.76      1.53 o 
   2   5   3      159.21      148.83      1.75 o 
   3   5   3       22.52       17.66      0.41 o 
   4   5   3      203.58      206.11      1.70 o 
   5   5   3       44.22       40.78      0.94 o 
   6   5   3       15.33       14.57      0.74 o 
   7   5   3        0.82        1.20      0.49 o 
   8   5   3      204.86      208.81      3.62 o 
   9   5   3        6.27        7.75      0.91 o 
  -4   6   3        1.64        1.40      0.76 o 
  -3   6   3        7.08        5.77      0.84 o 
  -2   6   3       96.99       96.21      2.63 o 
  -1   6   3        9.25        8.48      0.79 o 
   0   6   3       24.88       27.75      1.31 o 
   1   6   3      476.04      423.78      6.20 o 
   2   6   3       17.03       18.56      0.86 o 
   3   6   3        0.47        0.44      0.21 o 
   4   6   3      118.13      118.96      1.56 o 
   5   6   3       60.62       54.50      1.26 o 
   6   6   3       16.08       15.75      0.69 o 
   7   6   3        3.16        2.58      0.43 o 
   8   6   3       23.39       25.66      1.43 o 
   9   6   3       78.74       82.34      2.83 o 
  -3   7   3        1.99        1.08      0.84 o 
  -2   7   3        6.69        6.07      0.93 o 
  -1   7   3       98.24       97.10      3.12 o 
   0   7   3        2.61        2.43      0.73 o 
   1   7   3       54.13       49.06      1.83 o 
   2   7   3       96.69       82.21      1.87 o 
   3   7   3       40.50       40.14      1.28 o 
   4   7   3        3.65        4.58      0.42 o 
   5   7   3       30.29       32.04      1.50 o 
   6   7   3      130.38      126.78      2.43 o 
   7   7   3        1.41        1.77      0.51 o 
   8   7   3        7.78        7.09      0.79 o 
   9   7   3       20.76       22.31      2.62 o 
  -2   8   3       17.09       10.49      1.60 o 
  -1   8   3       28.27       27.37      1.89 o 
   0   8   3      127.22      124.57      3.80 o 
   1   8   3      212.50      225.04      5.31 o 
   2   8   3        9.23        8.91      1.19 o 
   3   8   3       44.01       43.55      1.24 o 
   4   8   3       28.02       26.36      0.87 o 
   5   8   3       24.31       23.79      1.27 o 
   6   8   3       10.81       11.72      1.13 o 
   7   8   3      124.80      130.55      3.29 o 
   8   8   3       28.14       27.83      1.65 o 
   0   9   3       57.76       53.07      3.14 o 
   1   9   3       12.08       12.27      2.28 o 
   2   9   3      253.80      252.43      4.69 o 
   3   9   3       58.53       63.54      1.86 o 
   4   9   3        7.73        8.53      0.97 o 
   5   9   3        3.54        4.22      1.28 o 
   6   9   3       60.29       56.40      3.33 o 
   7   9   3       14.06       12.55      1.48 o 
   3  10   3        0.60        0.34      0.60 o 
   4  10   3      120.10      129.79      3.25 o 
   5  10   3        8.56        8.48      1.48 o 
  -5 -10   4        0.64        1.71      1.05 o 
  -4 -10   4        0.06        0.35      0.72 o 
  -3 -10   4        4.67        4.46      1.01 o 
  -7  -9   4       61.59       66.45      3.04 o 
  -6  -9   4        0.34        1.43      0.94 o 
  -5  -9   4       54.10       59.44      2.32 o 
  -4  -9   4      114.10      110.68      2.48 o 
  -3  -9   4        6.03        4.59      0.78 o 
  -2  -9   4        6.03        6.28      0.84 o 
  -1  -9   4      266.57      278.68      4.69 o 
   0  -9   4       17.40       17.58      1.20 o 
  -8  -8   4       35.74       39.58      2.24 o 
  -7  -8   4       68.25       70.56      2.56 o 
  -6  -8   4       20.77       21.08      1.51 o 
  -5  -8   4        1.02        0.79      0.47 o 
  -4  -8   4        1.64        1.42      0.47 o 
  -3  -8   4       81.68       87.27      2.33 o 
  -2  -8   4      145.85      139.78      2.92 o 
  -1  -8   4       15.92       11.35      0.86 o 
   0  -8   4       94.02       97.86      2.26 o 
   1  -8   4       26.65       24.37      2.73 o 
   2  -8   4       12.83       12.52      1.23 o 
  -8  -7   4      133.27      155.44      3.58 o 
  -7  -7   4      102.11       97.29      2.85 o 
  -6  -7   4        7.81        9.78      2.06 o 
  -5  -7   4      219.85      219.59      2.95 o 
  -4  -7   4       99.16       88.09      1.64 o 
  -3  -7   4       27.50       30.57      1.94 o 
  -2  -7   4       39.73       39.80      1.65 o 
  -1  -7   4       94.64       91.85      1.55 o 
   0  -7   4       25.46       25.99      3.66 o 
   1  -7   4       23.63       26.12      1.85 o 
   2  -7   4       73.33       70.96      2.25 o 
   3  -7   4       35.71       35.82      1.51 o 
  -9  -6   4        9.11        7.17      1.29 o 
  -8  -6   4       51.16       57.12      1.73 o 
  -7  -6   4       85.14       88.41      1.89 o 
  -6  -6   4       38.95       37.28      1.28 o 
  -5  -6   4        9.51       11.15      0.65 o 
  -4  -6   4        6.52        3.90      0.45 o 
  -3  -6   4     1423.89     1381.50     11.70 o 
  -2  -6   4      149.07      146.55      2.37 o 
  -1  -6   4      103.12       95.79      1.67 o 
   0  -6   4       52.58       49.86      1.40 o 
   1  -6   4      205.88      200.49      3.72 o 
   2  -6   4       47.03       50.48      1.33 o 
   3  -6   4       33.97       35.56      1.10 o 
   4  -6   4      177.13      189.32      2.75 o 
  -9  -5   4       31.93       34.23      2.24 o 
  -8  -5   4       42.74       44.21      2.44 o 
  -7  -5   4      142.66      142.89      2.10 o 
  -6  -5   4       39.29       36.40      0.99 o 
  -5  -5   4       70.86       65.10      1.26 o 
  -4  -5   4       15.99       12.12      0.48 o 
  -3  -5   4      604.16      583.64      4.70 o 
  -2  -5   4      691.93      690.79      6.49 o 
  -1  -5   4      389.94      384.75      3.53 o 
   0  -5   4       25.43       23.04      1.33 o 
   1  -5   4      127.20      127.35      1.94 o 
   2  -5   4      669.00      677.79      6.83 o 
   3  -5   4       47.95       51.26      0.94 o 
   4  -5   4       12.06       11.70      0.60 o 
   5  -5   4      117.34      122.24      2.14 o 
  -9  -4   4       98.09       98.87      5.50 o 
  -8  -4   4        3.85        4.68      0.75 o 
  -7  -4   4       12.32       13.13      0.91 o 
  -6  -4   4       38.19       40.88      1.01 o 
  -5  -4   4      425.42      388.01      3.57 o 
  -4  -4   4        1.82        1.77      0.23 o 
  -3  -4   4      230.80      228.21      2.43 o 
  -2  -4   4      161.60      150.74      1.57 o 
  -1  -4   4      110.70      117.29      1.44 o 
   0  -4   4       70.00       63.63      2.38 o 
   1  -4   4      200.23      200.38      3.76 o 
   2  -4   4      198.59      198.87      3.40 o 
   3  -4   4      991.99      982.01     10.04 o 
   4  -4   4        7.05        6.43      1.06 o 
   5  -4   4       77.34       80.29      1.61 o 
   6  -4   4       15.14       14.97      0.94 o 
  -9  -3   4        9.28        8.80      1.82 o 
  -8  -3   4       56.64       56.31      1.83 o 
  -7  -3   4      148.00      146.23      2.56 o 
  -6  -3   4        0.69        0.59      0.27 o 
  -5  -3   4       13.70        9.60      0.44 o 
  -4  -3   4      717.44      684.85      4.81 o 
  -3  -3   4        0.26       -0.03      0.12 o 
  -2  -3   4      240.13      251.68      1.81 o 
  -1  -3   4      369.53      346.06      3.08 o 
   0  -3   4      246.48      252.53      2.70 o 
   1  -3   4       97.24      106.09      1.94 o 
   2  -3   4      484.41      500.22      6.08 o 
   3  -3   4      179.10      170.88      2.69 o 
   4  -3   4       18.12       16.50      0.56 o 
   5  -3   4       16.57       15.60      0.73 o 
   6  -3   4       68.33       69.28      1.72 o 
   7  -3   4       17.22       17.78      2.96 o 
  -9  -2   4      156.60      186.21      6.66 o 
  -8  -2   4       45.19       44.97      1.27 o 
  -7  -2   4       41.12       42.55      1.11 o 
  -6  -2   4       63.87       57.71      1.26 o 
  -5  -2   4     1040.89     1013.14      6.76 o 
  -4  -2   4       59.11       69.21      0.87 o 
  -3  -2   4      572.50      587.77      4.34 o 
  -2  -2   4      496.18      473.69      3.78 o 
  -1  -2   4       27.62       31.94      1.10 o 
   0  -2   4       79.52       83.69      1.14 o 
   1  -2   4      189.85      173.45      2.75 o 
   2  -2   4      203.11      209.53      2.58 o 
   3  -2   4      375.44      416.62      4.56 o 
   4  -2   4      221.97      224.52      2.56 o 
   5  -2   4       23.73       23.01      0.86 o 
   6  -2   4        0.03        0.14      0.50 o 
   7  -2   4       77.14       75.17      1.98 o 
  -8  -1   4        8.02        7.78      0.84 o 
  -7  -1   4      183.96      181.24      2.93 o 
  -6  -1   4        4.55        5.26      0.46 o 
  -5  -1   4        5.94        5.17      0.37 o 
  -4  -1   4     1499.03     1382.21      9.31 o 
  -3  -1   4      205.63      241.45      1.72 o 
  -2  -1   4        7.05        6.23      0.27 o 
  -1  -1   4     2274.57     2293.64     14.70 o 
   0  -1   4     8747.58     8800.17     95.27 o 
   1  -1   4     1189.58     1350.58     12.81 o 
   2  -1   4        8.73        9.61      0.44 o 
   3  -1   4       32.41       32.38      0.61 o 
   4  -1   4       98.26      101.79      1.69 o 
   5  -1   4      186.96      204.06      2.58 o 
   6  -1   4       97.56       96.23      2.02 o 
   7  -1   4        0.02        0.19      0.52 o 
   8  -1   4      122.04      128.67      7.02 o 
  -8   0   4        1.00        0.85      0.64 o 
  -7   0   4      145.11      160.05      2.77 o 
  -6   0   4       27.66       28.11      1.42 o 
  -5   0   4      394.05      367.07      3.75 o 
  -4   0   4        2.65        2.37      0.25 o 
  -3   0   4      497.23      468.20      3.36 o 
  -2   0   4      174.50      181.44      1.53 o 
  -1   0   4        0.02       -0.07      0.08 o 
   0   0   4     1370.30     1424.66     14.06 o 
   1   0   4    25808.46    22181.99    204.53 o 
   2   0   4        1.63        1.02      0.71 o 
   3   0   4       70.23       82.15      1.03 o 
   4   0   4      129.98      129.34      1.85 o 
   5   0   4      490.34      488.24      4.95 o 
   6   0   4        0.16        0.17      0.32 o 
   7   0   4       57.39       57.84      1.87 o 
   8   0   4       24.05       23.74      1.96 o 
  -8   1   4       83.16       94.02      3.32 o 
  -7   1   4        0.08        0.33      0.53 o 
  -6   1   4      150.43      156.17      2.99 o 
  -5   1   4        7.27        4.35      0.50 o 
  -4   1   4      157.32      150.09      1.65 o 
  -3   1   4      672.61      720.78      4.66 o 
  -2   1   4        1.88        1.79      0.19 o 
  -1   1   4      616.67      642.15      5.61 o 
   0   1   4       26.01       32.52      0.48 o 
   1   1   4      262.52      287.61      3.47 o 
   2   1   4      296.27      326.92      3.21 o 
   3   1   4     1285.62     1293.50     11.82 o 
   4   1   4        7.70        5.60      0.36 o 
   5   1   4       94.51       93.06      1.97 o 
   6   1   4      902.76      918.09     10.55 o 
   7   1   4        0.01        0.32      0.41 o 
   8   1   4       11.75       13.15      1.13 o 
   9   1   4       38.44       38.84      2.49 o 
  -7   2   4       89.60       87.79      5.76 o 
  -6   2   4      102.97      108.07      2.51 o 
  -5   2   4       99.50       91.77      1.92 o 
  -4   2   4        9.81        7.58      0.53 o 
  -3   2   4       24.56       25.71      0.82 o 
  -2   2   4      284.64      270.89      2.45 o 
  -1   2   4     1013.10     1137.58      9.50 o 
   0   2   4     1143.59     1265.47      9.88 o 
   1   2   4     1066.47     1084.50      7.30 o 
   2   2   4       84.35       80.37      0.86 o 
   3   2   4       34.69       43.04      0.53 o 
   4   2   4       63.72       60.04      0.92 o 
   5   2   4      398.66      381.62      3.62 o 
   6   2   4       11.35       12.19      0.93 o 
   7   2   4      120.90      124.73      2.37 o 
   8   2   4       82.61       81.69      3.28 o 
   9   2   4        4.00        3.45      0.78 o 
  -6   3   4      416.46      434.35      6.54 o 
  -5   3   4        0.35        0.56      0.39 o 
  -4   3   4      205.28      217.83      3.43 o 
  -3   3   4       18.23       17.43      0.69 o 
  -2   3   4      382.16      342.32      3.72 o 
  -1   3   4      430.52      406.23      4.11 o 
   0   3   4      223.09      227.33      2.31 o 
   1   3   4      202.14      248.92      2.04 o 
   2   3   4      411.01      421.91      2.88 o 
   3   3   4      568.40      528.23      3.68 o 
   4   3   4       62.58       65.83      0.79 o 
   5   3   4       47.91       44.81      0.76 o 
   6   3   4      394.14      369.36      3.74 o 
   7   3   4        1.69        1.20      0.37 o 
   8   3   4       22.89       22.80      1.11 o 
   9   3   4       38.69       39.70      3.36 o 
  -6   4   4       19.84       19.14      1.49 o 
  -5   4   4      269.89      268.50      3.93 o 
  -4   4   4      140.92      148.10      2.39 o 
  -3   4   4      167.20      164.65      2.38 o 
  -2   4   4       35.22       44.01      1.13 o 
  -1   4   4     1971.49     1890.76     15.76 o 
   0   4   4       27.29       27.75      0.73 o 
   1   4   4      156.80      142.04      2.11 o 
   2   4   4       88.20       79.46      0.84 o 
   3   4   4        6.83        6.52      0.27 o 
   4   4   4      372.51      343.97      2.47 o 
   5   4   4       26.22       25.42      0.60 o 
   6   4   4        7.02        5.47      0.36 o 
   7   4   4      172.16      167.86      2.39 o 
   8   4   4       73.32       72.99      1.62 o 
   9   4   4        0.86        0.30      0.58 o 
  -5   5   4       13.21       11.52      1.71 o 
  -4   5   4        5.07        4.00      0.64 o 
  -3   5   4      316.64      337.19      4.89 o 
  -2   5   4        0.17        0.44      0.31 o 
  -1   5   4      204.32      207.57      3.61 o 
   0   5   4      363.75      350.23      5.88 o 
   1   5   4      263.99      220.71      2.99 o 
   2   5   4        6.01        2.33      0.31 o 
   3   5   4      244.79      236.42      2.02 o 
   4   5   4     1130.56     1094.34      6.44 o 
   5   5   4      300.31      270.43      2.91 o 
   6   5   4        1.71        0.74      0.30 o 
   7   5   4       23.17       22.44      1.22 o 
   8   5   4        0.00       -0.09      0.53 o 
   9   5   4       73.79       77.56      2.23 o 
  -4   6   4        2.28        3.21      0.82 o 
  -3   6   4      115.48      124.16      2.96 o 
  -2   6   4      249.97      256.77      4.79 o 
  -1   6   4      101.14      103.24      3.52 o 
   0   6   4        6.18        5.67      0.71 o 
   1   6   4      153.48      159.49      3.38 o 
   2   6   4       34.30       29.64      0.95 o 
   3   6   4       47.97       45.96      0.96 o 
   4   6   4      100.98       97.78      1.26 o 
   5   6   4      382.71      361.69      3.97 o 
   6   6   4       69.65       76.28      1.41 o 
   7   6   4       16.01       15.41      0.74 o 
   8   6   4       38.03       35.01      1.75 o 
   9   6   4       53.95       56.11      2.08 o 
  -3   7   4       62.38       64.41      3.36 o 
  -2   7   4        0.48        0.57      1.65 o 
  -1   7   4       91.35      101.75      3.26 o 
   0   7   4       84.29       83.53      2.87 o 
   1   7   4      108.81      114.17      3.78 o 
   2   7   4        0.80        0.85      0.47 o 
   3   7   4      216.31      223.20      2.89 o 
   4   7   4       31.60       36.30      0.92 o 
   5   7   4       33.11       33.86      1.58 o 
   6   7   4        0.48       -0.15      0.44 o 
   7   7   4       52.00       53.39      1.41 o 
   8   7   4       31.26       31.26      1.69 o 
   9   7   4       64.03       64.87      4.03 o 
  -2   8   4       98.47      101.69      4.41 o 
  -1   8   4       16.26       14.15      1.72 o 
   0   8   4       51.62       50.91      2.41 o 
   1   8   4       22.29       23.06      1.70 o 
   2   8   4      175.40      175.26      4.56 o 
   3   8   4        0.17        0.43      0.34 o 
   4   8   4      103.36      106.16      1.70 o 
   5   8   4      145.81      145.93      3.39 o 
   6   8   4       11.87       10.41      1.07 o 
   7   8   4       13.81       12.75      1.23 o 
   8   8   4        3.93        3.97      1.28 o 
   0   9   4       36.92       38.61      2.73 o 
   1   9   4       11.50       12.44      1.78 o 
   2   9   4       36.95       40.57      2.44 o 
   3   9   4      251.13      263.62      5.06 o 
   4   9   4       15.07       15.59      0.95 o 
   5   9   4        4.74        6.97      0.86 o 
   6   9   4       48.71       41.20      1.98 o 
   7   9   4      112.75      113.92      3.70 o 
   3  10   4       72.14       77.16      2.42 o 
   4  10   4        3.53        0.64      0.65 o 
   5  10   4       11.92       12.73      1.24 o 
  -4 -10   5       18.74       18.12      1.57 o 
  -3 -10   5        0.19       -0.43      0.62 o 
  -7  -9   5        4.61        1.47      1.31 o 
  -6  -9   5       18.50       19.38      1.86 o 
  -5  -9   5       37.63       36.14      1.57 o 
  -4  -9   5       29.14       29.33      1.49 o 
  -3  -9   5        1.41        1.43      0.63 o 
  -2  -9   5        1.62        0.81      0.53 o 
  -1  -9   5        7.16        7.41      0.88 o 
   0  -9   5      104.47      107.88      2.82 o 
  -8  -8   5        9.86       10.71      1.42 o 
  -7  -8   5       56.21       64.93      2.92 o 
  -6  -8   5        9.04       11.30      3.70 o 
  -5  -8   5      153.31      153.03      2.70 o 
  -4  -8   5        1.10        1.49      0.47 o 
  -3  -8   5       13.35       13.17      1.01 o 
  -2  -8   5       82.98       84.25      2.21 o 
  -1  -8   5       10.70       11.00      0.85 o 
   0  -8   5        6.43        5.43      0.53 o 
   1  -8   5       10.07        7.67      1.15 o 
   2  -8   5       50.70       52.53      2.29 o 
  -8  -7   5        3.68        3.40      1.00 o 
  -7  -7   5       57.72       57.24      4.05 o 
  -6  -7   5        2.88        0.83      0.99 o 
  -5  -7   5       24.25       24.01      1.10 o 
  -4  -7   5       69.88       68.60      1.63 o 
  -3  -7   5       66.75       71.28      1.92 o 
  -2  -7   5       25.45       22.98      1.12 o 
  -1  -7   5       44.30       43.71      1.23 o 
   0  -7   5      247.15      239.05      3.62 o 
   1  -7   5       28.78       27.66      1.88 o 
   2  -7   5        3.63        4.05      0.67 o 
   3  -7   5       41.88       41.77      1.83 o 
  -8  -6   5        7.79        6.20      0.81 o 
  -7  -6   5      152.53      161.10      3.52 o 
  -6  -6   5       10.14       11.57      0.91 o 
  -5  -6   5        6.85        6.14      0.55 o 
  -4  -6   5       44.08       34.60      0.99 o 
  -3  -6   5        8.94        8.42      0.99 o 
  -2  -6   5       74.74       74.81      1.82 o 
  -1  -6   5        1.43        1.14      0.31 o 
   0  -6   5       54.60       51.37      1.74 o 
   1  -6   5      120.95      112.08      2.16 o 
   2  -6   5      142.42      151.71      2.62 o 
   3  -6   5       28.28       29.04      1.42 o 
   4  -6   5       75.83       77.66      1.61 o 
  -9  -5   5        1.36        0.66      1.16 o 
  -8  -5   5        3.63        4.53      0.75 o 
  -7  -5   5       35.18       33.34      1.01 o 
  -6  -5   5       76.20       89.50      1.53 o 
  -5  -5   5        4.89        1.60      0.34 o 
  -4  -5   5       75.78       73.67      1.36 o 
  -3  -5   5       52.06       46.24      0.91 o 
  -2  -5   5      203.22      195.56      2.73 o 
  -1  -5   5        0.05        0.41      0.22 o 
   0  -5   5      100.10       97.22      1.63 o 
   1  -5   5       35.87       35.02      0.88 o 
   2  -5   5        0.72        2.01      0.74 o 
   3  -5   5      106.14      109.65      2.47 o 
   4  -5   5        5.51        4.96      0.43 o 
   5  -5   5       58.14       60.51      1.42 o 
  -9  -4   5       77.65       84.63      2.87 o 
  -8  -4   5        0.36        1.15      0.57 o 
  -7  -4   5        0.22        0.39      0.38 o 
  -6  -4   5       20.04       20.99      0.77 o 
  -5  -4   5        9.44       13.53      0.56 o 
  -4  -4   5       67.21       54.35      0.82 o 
  -3  -4   5      220.49      204.33      1.98 o 
  -2  -4   5      143.78      149.20      1.59 o 
  -1  -4   5       67.17       57.76      0.93 o 
   0  -4   5      145.97      174.27      2.17 o 
   1  -4   5      200.33      214.81      3.42 o 
   2  -4   5       10.69        9.74      0.77 o 
   3  -4   5       38.10       40.34      1.36 o 
   4  -4   5        1.06        0.71      0.24 o 
   5  -4   5       66.19       66.58      1.79 o 
   6  -4   5       28.22       28.88      1.52 o 
  -9  -3   5       30.22       30.10      1.69 o 
  -8  -3   5       11.76       13.91      1.37 o 
  -7  -3   5      198.27      203.05      4.53 o 
  -6  -3   5       42.83       44.20      1.02 o 
  -5  -3   5        0.50        0.76      0.25 o 
  -4  -3   5      118.23      134.65      1.36 o 
  -3  -3   5        4.79        3.38      0.22 o 
  -2  -3   5      222.71      245.88      2.09 o 
  -1  -3   5      470.47      482.40      4.46 o 
   0  -3   5       25.60       28.82      0.54 o 
   1  -3   5      199.00      223.40      4.68 o 
   2  -3   5      501.56      502.52      6.09 o 
   3  -3   5        1.90        1.38      0.31 o 
   4  -3   5       22.60       22.90      0.81 o 
   5  -3   5       38.36       36.36      0.96 o 
   6  -3   5       47.73       48.77      1.43 o 
   7  -3   5        1.70        0.78      0.54 o 
  -8  -2   5        4.69        5.18      0.68 o 
  -7  -2   5        3.03        3.03      0.43 o 
  -6  -2   5        2.39        1.66      0.38 o 
  -5  -2   5      321.66      308.19      3.10 o 
  -4  -2   5       58.67       59.55      0.83 o 
  -3  -2   5      243.30      230.18      2.07 o 
  -2  -2   5      812.63      824.04      5.39 o 
  -1  -2   5      183.71      177.53      1.99 o 
   0  -2   5      154.95      173.91      2.33 o 
   1  -2   5       31.90       31.64      0.82 o 
   2  -2   5      329.53      349.65      4.53 o 
   3  -2   5        1.49        1.25      0.29 o 
   4  -2   5      249.84      263.73      3.06 o 
   5  -2   5       10.92       11.22      0.62 o 
   6  -2   5       12.53       10.11      1.63 o 
   7  -2   5       10.82       10.49      0.97 o 
  -8  -1   5        2.86        3.38      0.66 o 
  -7  -1   5        0.02        0.87      0.44 o 
  -6  -1   5        7.30        6.53      0.51 o 
  -5  -1   5        0.58        0.04      0.19 o 
  -4  -1   5       50.34       47.34      0.67 o 
  -3  -1   5       65.05       58.04      0.69 o 
  -2  -1   5        3.16        4.05      0.21 o 
  -1  -1   5     1405.92     1426.57      8.62 o 
   0  -1   5     1166.86     1242.53     11.08 o 
   1  -1   5        2.24        1.83      0.33 o 
   2  -1   5        0.03        0.64      0.17 o 
   3  -1   5      344.63      347.89      2.81 o 
   4  -1   5      319.25      338.18      3.76 o 
   5  -1   5        6.15        6.01      0.42 o 
   6  -1   5      166.44      173.23      2.84 o 
   7  -1   5        3.28        3.17      0.61 o 
   8  -1   5        1.92        2.32      0.67 o 
  -8   0   5        5.33        3.67      0.83 o 
  -7   0   5       10.89       10.69      1.09 o 
  -6   0   5        0.26       -0.05      0.30 o 
  -5   0   5      195.05      193.82      2.30 o 
  -4   0   5       28.55       34.55      0.70 o 
  -3   0   5        3.84        3.14      0.20 o 
  -2   0   5      842.93      965.04      5.54 o 
  -1   0   5      311.53      316.86      2.12 o 
   0   0   5      125.24      122.39      1.57 o 
   1   0   5      655.45      640.80      5.93 o 
   2   0   5        1.22        0.83      0.13 o 
   3   0   5       69.10       64.31      0.88 o 
   4   0   5      294.58      281.83      3.25 o 
   5   0   5       37.99       37.38      1.47 o 
   6   0   5      352.59      352.11      4.84 o 
   7   0   5       96.33       95.06      2.43 o 
   8   0   5       56.78       58.54      2.08 o 
  -7   1   5        7.86        6.03      0.86 o 
  -6   1   5       27.65       24.80      1.22 o 
  -5   1   5        3.02        2.08      0.47 o 
  -4   1   5       44.52       42.71      0.83 o 
  -3   1   5      549.40      545.24      4.23 o 
  -2   1   5      280.89      293.47      2.98 o 
  -1   1   5      239.07      282.51      2.07 o 
   0   1   5      181.13      219.72      2.05 o 
   1   1   5        1.63        2.22      0.17 o 
   2   1   5       79.35       94.40      1.07 o 
   3   1   5        0.63        1.39      0.23 o 
   4   1   5       42.93       43.63      1.03 o 
   5   1   5      160.50      155.98      2.44 o 
   6   1   5        1.56        1.87      0.49 o 
   7   1   5       32.38       31.32      1.39 o 
   8   1   5        9.24        9.18      1.64 o 
   9   1   5       76.43       82.16      3.09 o 
  -7   2   5       77.15       76.98      2.98 o 
  -6   2   5       22.06       22.14      1.46 o 
  -5   2   5       75.38       73.30      2.42 o 
  -4   2   5      114.96       91.49      1.65 o 
  -3   2   5        0.09        0.44      0.25 o 
  -2   2   5       76.65       61.76      1.01 o 
  -1   2   5      104.27       94.81      1.25 o 
   0   2   5      245.91      254.67      2.37 o 
   1   2   5      210.32      227.56      1.86 o 
   2   2   5      268.26      271.61      2.03 o 
   3   2   5       53.06       48.43      0.59 o 
   4   2   5       24.01       35.13      0.81 o 
   5   2   5      396.94      398.38      3.49 o 
   6   2   5       77.04       72.75      1.59 o 
   7   2   5        7.01        7.20      0.68 o 
   8   2   5        2.62        2.90      0.60 o 
   9   2   5       11.36        9.67      1.37 o 
  -6   3   5       37.40       40.84      1.66 o 
  -5   3   5        0.29        0.23      0.39 o 
  -4   3   5       87.55       95.03      1.78 o 
  -3   3   5      164.42      149.17      2.15 o 
  -2   3   5      629.99      593.55      5.36 o 
  -1   3   5      103.73      107.94      1.33 o 
   0   3   5      121.09      100.41      1.30 o 
   1   3   5      193.62      220.79      1.66 o 
   2   3   5       53.94       54.54      0.81 o 
   3   3   5       24.82       28.69      0.49 o 
   4   3   5      128.39      131.15      1.22 o 
   5   3   5       21.61       21.04      0.64 o 
   6   3   5      278.57      264.90      3.67 o 
   7   3   5        0.44       -0.01      0.34 o 
   8   3   5        5.51        4.85      0.64 o 
   9   3   5        1.45        1.73      0.77 o 
  -6   4   5        1.12        0.87      0.85 o 
  -5   4   5       74.08       73.69      1.94 o 
  -4   4   5       16.26       16.52      0.86 o 
  -3   4   5       52.31       46.10      1.68 o 
  -2   4   5       25.22       29.59      1.30 o 
  -1   4   5      385.71      375.23      4.11 o 
   0   4   5       47.62       44.13      1.17 o 
   1   4   5      200.88      198.16      2.31 o 
   2   4   5      933.16      974.66      6.37 o 
   3   4   5       10.02        8.40      0.28 o 
   4   4   5       34.94       36.52      0.61 o 
   5   4   5       12.01       12.92      0.45 o 
   6   4   5      127.36      116.99      1.71 o 
   7   4   5       39.63       35.62      1.06 o 
   8   4   5       14.48       13.46      0.81 o 
   9   4   5        0.37        0.00      0.45 o 
  -5   5   5       18.02       18.62      3.65 o 
  -4   5   5        9.26        8.63      0.94 o 
  -3   5   5       43.20       39.69      1.31 o 
  -2   5   5        0.24        0.59      0.35 o 
  -1   5   5      139.75      131.79      2.60 o 
   0   5   5        0.07        0.64      0.35 o 
   1   5   5        3.79        1.24      0.28 o 
   2   5   5       58.83       42.37      1.27 o 
   3   5   5      589.37      575.78      3.78 o 
   4   5   5      277.46      272.16      2.35 o 
   5   5   5       35.19       33.17      0.86 o 
   6   5   5        2.36        1.85      0.34 o 
   7   5   5      105.34       95.79      2.30 o 
   8   5   5       33.65       34.76      1.46 o 
   9   5   5       12.58       12.84      1.37 o 
  -4   6   5        1.42        1.79      1.11 o 
  -3   6   5       13.22       13.99      1.16 o 
  -2   6   5       74.13       74.79      3.27 o 
  -1   6   5      230.12      243.67      4.58 o 
   0   6   5       16.05       14.01      1.04 o 
   1   6   5      214.02      221.04      3.29 o 
   2   6   5      115.12       83.51      1.45 o 
   3   6   5      177.20      158.22      1.95 o 
   4   6   5       91.45       90.92      1.23 o 
   5   6   5       56.07       51.04      1.08 o 
   6   6   5        2.55        2.42      0.39 o 
   7   6   5       13.26       12.29      0.73 o 
   8   6   5       36.50       37.40      1.49 o 
   9   6   5       18.10       17.24      1.32 o 
  -3   7   5       58.47       61.98      3.44 o 
  -2   7   5        4.61        4.65      0.88 o 
  -1   7   5        8.50        7.47      1.12 o 
   0   7   5      199.36      199.00      4.80 o 
   1   7   5       27.91       30.43      1.82 o 
   2   7   5       41.06       46.28      1.44 o 
   3   7   5       96.09      105.00      1.64 o 
   4   7   5       82.74       86.16      1.43 o 
   5   7   5        8.18       10.28      0.95 o 
   6   7   5       14.55       13.17      0.75 o 
   7   7   5        0.51       -0.36      0.42 o 
   8   7   5       28.42       31.95      1.38 o 
   9   7   5       48.72       52.87      1.98 o 
  -1   8   5        9.17        7.49      1.48 o 
   0   8   5       42.35       44.09      2.31 o 
   1   8   5        9.16        7.90      1.19 o 
   2   8   5      111.42      113.13      2.74 o 
   3   8   5        5.28        5.75      0.61 o 
   4   8   5        9.63        7.89      0.60 o 
   5   8   5      142.95      143.82      2.87 o 
   6   8   5        0.05       -0.08      0.58 o 
   7   8   5        1.27        1.61      0.69 o 
   8   8   5       49.72       52.32      2.13 o 
   0   9   5        1.30        0.43      0.86 o 
   1   9   5       63.41       63.12      3.53 o 
   2   9   5      152.65      171.37      3.99 o 
   3   9   5       56.60       59.56      1.96 o 
   4   9   5        2.85        1.85      0.47 o 
   5   9   5       11.53       13.62      1.06 o 
   6   9   5        1.06        2.60      0.76 o 
   7   9   5        1.20        0.79      0.85 o 
   3  10   5       18.05       19.11      2.00 o 
   4  10   5        1.03        0.92      0.59 o 
   5  10   5       11.22       12.38      1.20 o 
  -6  -9   6       69.79       79.70      3.36 o 
  -5  -9   6       66.06       73.34      2.78 o 
  -4  -9   6       37.64       33.13      1.65 o 
  -3  -9   6       29.12       29.44      1.50 o 
  -2  -9   6       20.01       18.76      1.22 o 
  -1  -9   6       10.97       10.13      0.92 o 
   0  -9   6       21.18       23.29      1.34 o 
  -7  -8   6       19.18       20.93      1.70 o 
  -6  -8   6       14.19       13.49      1.34 o 
  -5  -8   6      167.17      167.91      2.88 o 
  -4  -8   6        2.20        1.96      0.62 o 
  -3  -8   6      176.78      181.97      3.57 o 
  -2  -8   6       16.88       13.62      0.98 o 
  -1  -8   6        0.73        0.82      0.50 o 
   0  -8   6        2.41        2.23      0.56 o 
   1  -8   6       71.16       72.96      1.83 o 
   2  -8   6        0.43        0.73      0.62 o 
  -8  -7   6       16.34       17.85      1.54 o 
  -7  -7   6        1.25        0.73      0.87 o 
  -6  -7   6       13.99       14.83      1.26 o 
  -5  -7   6       18.20       18.37      0.87 o 
  -4  -7   6       60.77       57.31      1.64 o 
  -3  -7   6        1.83        1.86      0.46 o 
  -2  -7   6       21.37       20.38      0.98 o 
  -1  -7   6       41.08       46.33      1.26 o 
   0  -7   6      117.30      114.00      2.53 o 
   1  -7   6        2.00        1.49      0.50 o 
   2  -7   6       93.75       94.61      2.47 o 
   3  -7   6       21.93       21.71      1.12 o 
  -8  -6   6       18.10       15.66      1.03 o 
  -7  -6   6        2.18        3.09      0.82 o 
  -6  -6   6       88.45       92.45      3.27 o 
  -5  -6   6       28.61       25.73      1.16 o 
  -4  -6   6      102.99      101.29      1.74 o 
  -3  -6   6       16.83       17.23      0.74 o 
  -2  -6   6       34.49       33.54      1.09 o 
  -1  -6   6      157.95      155.72      2.29 o 
   0  -6   6       73.95       73.34      1.60 o 
   1  -6   6       27.21       26.52      1.03 o 
   2  -6   6        0.04       -0.01      0.46 o 
   3  -6   6       10.14       10.63      0.73 o 
   4  -6   6       36.54       37.63      1.51 o 
  -9  -5   6       57.58       64.39      2.21 o 
  -8  -5   6        7.95        8.87      0.87 o 
  -7  -5   6       50.05       50.33      1.30 o 
  -6  -5   6       85.18       91.48      1.80 o 
  -5  -5   6      153.23      140.11      2.23 o 
  -4  -5   6      487.30      470.87      4.53 o 
  -3  -5   6        0.12        0.22      0.23 o 
  -2  -5   6       12.19       11.73      0.63 o 
  -1  -5   6        0.27        0.25      0.21 o 
   0  -5   6      326.41      315.71      3.38 o 
   1  -5   6       14.35       12.97      0.55 o 
   2  -5   6       64.53       61.75      1.92 o 
   3  -5   6       43.60       39.27      1.79 o 
   4  -5   6       18.66       18.05      1.08 o 
   5  -5   6       10.88       10.68      1.05 o 
  -9  -4   6      108.24      117.04      3.08 o 
  -8  -4   6        0.02        0.47      0.57 o 
  -7  -4   6       21.38       23.08      0.94 o 
  -6  -4   6        7.41        8.15      0.55 o 
  -5  -4   6      193.87      183.70      2.12 o 
  -4  -4   6       23.02       34.69      0.65 o 
  -3  -4   6      140.24      129.78      1.72 o 
  -2  -4   6      411.70      439.38      3.92 o 
  -1  -4   6        1.18        0.94      0.22 o 
   0  -4   6      120.01      128.29      2.42 o 
   1  -4   6      228.20      227.94      3.80 o 
   2  -4   6       64.20       60.13      2.76 o 
   3  -4   6       12.42       12.84      0.84 o 
   4  -4   6       41.41       42.61      1.95 o 
   5  -4   6       23.93       24.65      0.85 o 
   6  -4   6        0.82        0.42      0.81 o 
  -8  -3   6        0.63        0.18      0.76 o 
  -7  -3   6       41.12       38.48      1.42 o 
  -6  -3   6      157.72      163.82      2.23 o 
  -5  -3   6      147.09      139.33      1.74 o 
  -4  -3   6       69.47       65.23      0.96 o 
  -3  -3   6       60.63       59.85      0.75 o 
  -2  -3   6      840.88      933.12      9.89 o 
  -1  -3   6      626.10      649.27      5.37 o 
   0  -3   6      483.81      507.18      4.43 o 
   1  -3   6       33.03       41.08      1.14 o 
   2  -3   6      199.64      198.16      3.07 o 
   3  -3   6       16.85       16.34      0.78 o 
   4  -3   6      124.91      122.28      1.90 o 
   5  -3   6       86.85       88.03      1.51 o 
   6  -3   6       30.90       33.77      1.19 o 
   7  -3   6       17.47       16.20      2.28 o 
  -8  -2   6       16.83       15.64      1.12 o 
  -7  -2   6       14.10       14.85      0.82 o 
  -6  -2   6       18.26       17.25      0.80 o 
  -5  -2   6      179.35      174.85      1.68 o 
  -4  -2   6      110.03      103.21      1.43 o 
  -3  -2   6       20.31       18.90      0.41 o 
  -2  -2   6      259.91      236.04      1.75 o 
  -1  -2   6      395.02      406.20      3.52 o 
   0  -2   6       12.50       14.74      0.41 o 
   1  -2   6      460.40      470.81      5.82 o 
   2  -2   6      322.18      312.42      3.45 o 
   3  -2   6      162.17      170.80      2.38 o 
   4  -2   6      241.85      254.01      2.74 o 
   5  -2   6       83.31       84.61      1.63 o 
   6  -2   6       17.02       15.25      0.88 o 
   7  -2   6        0.19        0.64      0.42 o 
  -8  -1   6        0.03        0.67      0.58 o 
  -7  -1   6       75.12       75.09      1.67 o 
  -6  -1   6      169.92      175.11      2.43 o 
  -5  -1   6        3.31        2.13      0.30 o 
  -4  -1   6       32.82       30.68      0.61 o 
  -3  -1   6       63.30       57.49      0.68 o 
  -2  -1   6       62.83       66.18      0.79 o 
  -1  -1   6       98.58       88.00      0.84 o 
   0  -1   6      199.64      194.62      2.33 o 
   1  -1   6      712.75      816.36     12.30 o 
   2  -1   6        8.43       10.54      0.46 o 
   3  -1   6      270.70      269.57      2.45 o 
   4  -1   6      235.51      245.57      2.94 o 
   5  -1   6        6.32        6.33      0.52 o 
   6  -1   6      261.90      270.23      3.78 o 
   7  -1   6        0.03        0.11      0.39 o 
   8  -1   6       32.44       33.49      3.45 o 
  -8   0   6       51.50       53.90      4.34 o 
  -7   0   6       15.46       17.21      1.19 o 
  -6   0   6       96.27      100.85      1.86 o 
  -5   0   6       95.95      104.75      1.78 o 
  -4   0   6      276.02      260.02      2.35 o 
  -3   0   6       43.31       54.51      0.68 o 
  -2   0   6      261.67      242.51      1.79 o 
  -1   0   6      827.50      815.28      5.24 o 
   0   0   6       28.78       34.56      0.52 o 
   1   0   6      287.00      327.53      4.45 o 
   2   0   6      119.49      106.64      1.04 o 
   3   0   6       23.21       27.62      0.49 o 
   4   0   6       94.34       89.30      1.70 o 
   5   0   6        2.86        1.86      0.35 o 
   6   0   6        1.62        1.35      0.42 o 
   7   0   6       32.80       33.81      1.44 o 
   8   0   6       61.82       61.89      2.10 o 
  -7   1   6      162.91      170.35      3.00 o 
  -6   1   6       62.74       60.73      1.59 o 
  -5   1   6        8.59        7.40      0.64 o 
  -4   1   6       46.85       23.90      0.71 o 
  -3   1   6      617.61      561.96      4.09 o 
  -2   1   6       37.51       37.37      0.63 o 
  -1   1   6      612.57      727.32      4.48 o 
   0   1   6      824.60      847.84      6.10 o 
   1   1   6       69.03       60.01      0.67 o 
   2   1   6       76.78       90.45      0.95 o 
   3   1   6      477.98      497.77      3.82 o 
   4   1   6       65.87       56.45      1.19 o 
   5   1   6       24.60       25.49      0.89 o 
   6   1   6       18.03       15.46      0.95 o 
   7   1   6       26.85       25.55      1.76 o 
   8   1   6        8.15        7.75      0.95 o 
   9   1   6       23.25       25.71      1.85 o 
  -7   2   6       34.33       32.83      1.96 o 
  -6   2   6       13.79       13.76      1.06 o 
  -5   2   6      147.49      142.68      2.78 o 
  -4   2   6       99.63       99.16      1.77 o 
  -3   2   6       85.81       57.09      1.05 o 
  -2   2   6      312.27      295.76      2.53 o 
  -1   2   6      296.59      305.24      2.54 o 
   0   2   6       58.64       69.86      0.80 o 
   1   2   6       93.94      119.93      1.11 o 
   2   2   6     1169.23     1168.78      7.79 o 
   3   2   6       17.05       18.80      0.35 o 
   4   2   6      399.20      418.20      3.47 o 
   5   2   6       96.08       98.10      1.47 o 
   6   2   6        1.63        1.63      0.39 o 
   7   2   6       57.13       55.48      1.52 o 
   8   2   6      130.30      138.35      4.11 o 
   9   2   6        0.00        0.42      0.66 o 
  -6   3   6       53.64       54.00      2.08 o 
  -5   3   6       13.71       14.72      0.94 o 
  -4   3   6       36.63       37.34      1.13 o 
  -3   3   6       94.22      109.75      1.84 o 
  -2   3   6      154.27      144.24      1.76 o 
  -1   3   6      336.76      387.79      3.53 o 
   0   3   6      217.71      211.36      2.19 o 
   1   3   6      372.25      373.49      2.46 o 
   2   3   6      191.89      233.62      1.90 o 
   3   3   6        1.83        1.88      0.18 o 
   4   3   6      659.33      667.77      4.98 o 
   5   3   6        5.36        7.09      0.43 o 
   6   3   6       10.41       12.53      0.62 o 
   7   3   6       43.13       42.43      1.77 o 
   8   3   6        0.65        1.38      0.47 o 
   9   3   6        6.72        7.03      0.87 o 
  -5   4   6       10.98        8.94      0.87 o 
  -4   4   6        8.34        6.21      0.67 o 
  -3   4   6        3.40        2.97      0.55 o 
  -2   4   6       87.38       89.90      1.77 o 
  -1   4   6      111.81      102.01      1.88 o 
   0   4   6      104.82       93.48      1.72 o 
   1   4   6      456.95      469.63      3.97 o 
   2   4   6      573.03      599.02      3.92 o 
   3   4   6       45.01       43.57      0.60 o 
   4   4   6        0.01        0.19      0.17 o 
   5   4   6       28.65       28.55      0.73 o 
   6   4   6      370.10      360.60      3.75 o 
   7   4   6       25.90       21.95      0.87 o 
   8   4   6       56.09       55.85      2.34 o 
   9   4   6        1.63        1.66      0.53 o 
  -5   5   6       85.21       96.09      3.16 o 
  -4   5   6        4.70        4.43      0.79 o 
  -3   5   6      194.75      206.35      3.23 o 
  -2   5   6       36.75       33.78      2.17 o 
  -1   5   6       38.78       35.54      1.33 o 
   0   5   6       28.84       21.05      0.86 o 
   1   5   6       34.97       35.51      0.87 o 
   2   5   6       63.03       64.53      1.17 o 
   3   5   6      592.68      596.15      3.93 o 
   4   5   6       63.96       58.81      0.95 o 
   5   5   6        6.01        5.18      0.43 o 
   6   5   6       42.97       44.77      1.50 o 
   7   5   6       44.28       44.79      1.48 o 
   8   5   6       42.73       41.24      1.55 o 
   9   5   6        0.12        0.01      0.62 o 
  -4   6   6       69.00       71.20      3.79 o 
  -3   6   6        6.03        5.42      1.15 o 
  -2   6   6       19.65       18.58      1.36 o 
  -1   6   6       65.45       63.95      4.47 o 
   0   6   6       84.33       94.57      3.57 o 
   1   6   6      112.71      124.38      2.32 o 
   2   6   6       43.96       42.80      1.03 o 
   3   6   6       98.66       97.27      1.61 o 
   4   6   6       18.84       16.60      0.79 o 
   5   6   6        0.54        0.24      0.30 o 
   6   6   6       50.51       48.92      1.12 o 
   7   6   6       73.69       74.26      1.57 o 
   8   6   6       10.44       10.81      0.95 o 
   9   6   6        2.55        3.35      0.88 o 
  -3   7   6       32.46       35.30      2.73 o 
  -2   7   6       19.77       18.13      1.44 o 
  -1   7   6       63.14       62.62      2.64 o 
   0   7   6        1.70        0.38      0.56 o 
   1   7   6       74.74       79.69      1.97 o 
   2   7   6        0.01        0.45      0.35 o 
   3   7   6       50.39       44.11      1.25 o 
   4   7   6        5.00        3.65      0.41 o 
   5   7   6       90.69       93.48      1.72 o 
   6   7   6       48.27       50.80      1.31 o 
   7   7   6       62.23       59.89      1.48 o 
   8   7   6        0.62        0.64      0.58 o 
   9   7   6        1.50        2.39      0.85 o 
  -1   8   6       56.54       62.39      3.49 o 
   0   8   6      113.38      119.94      3.92 o 
   1   8   6        0.41       -0.01      0.63 o 
   2   8   6       32.39       34.61      1.56 o 
   3   8   6        3.35        1.50      0.69 o 
   4   8   6       29.72       29.42      1.02 o 
   5   8   6        7.66       10.93      1.57 o 
   6   8   6       24.05       23.73      1.46 o 
   7   8   6        7.45        7.76      0.96 o 
   8   8   6       90.08       91.71      2.77 o 
   0   9   6        0.03       -0.48      0.75 o 
   1   9   6      103.72       96.20      4.49 o 
   2   9   6       12.36       11.14      1.41 o 
   3   9   6        0.61        0.70      0.41 o 
   4   9   6      131.03      134.29      2.33 o 
   5   9   6        3.84        3.75      0.70 o 
   6   9   6        4.25        2.13      0.84 o 
   7   9   6       25.21       25.39      1.83 o 
   4  10   6       17.72       24.09      2.96 o 
   5  10   6       74.77       74.08      3.02 o 
  -6  -9   7       69.52       76.79      5.91 o 
  -5  -9   7       23.92       23.07      1.34 o 
  -4  -9   7        9.72        9.97      1.24 o 
  -3  -9   7       34.55       36.77      2.50 o 
  -2  -9   7        5.87        5.68      0.81 o 
  -1  -9   7        0.20        0.44      0.52 o 
   0  -9   7       65.38       68.50      2.19 o 
  -7  -8   7       21.17       23.72      1.96 o 
  -6  -8   7       15.44       15.91      1.40 o 
  -5  -8   7        3.04        2.84      0.60 o 
  -4  -8   7       11.47       11.22      1.02 o 
  -3  -8   7       15.84       14.71      2.11 o 
  -2  -8   7       58.98       59.25      1.86 o 
  -1  -8   7        2.37        2.47      0.56 o 
   0  -8   7        2.30        1.77      0.73 o 
   1  -8   7       50.30       54.83      1.71 o 
   2  -8   7       29.10       32.38      1.77 o 
  -8  -7   7       71.37       79.34      2.99 o 
  -7  -7   7        7.52        8.65      1.14 o 
  -6  -7   7       91.73       96.47      2.85 o 
  -5  -7   7        0.08        0.61      0.39 o 
  -4  -7   7       18.51       16.07      0.94 o 
  -3  -7   7       15.26       13.71      0.88 o 
  -2  -7   7        8.89        8.86      0.72 o 
  -1  -7   7       66.09       65.24      1.72 o 
   0  -7   7       18.54       14.80      1.32 o 
   1  -7   7       26.50       27.72      1.00 o 
   2  -7   7       11.87       13.69      1.00 o 
   3  -7   7       72.30       74.87      2.24 o 
  -8  -6   7       77.42       82.96      2.45 o 
  -7  -6   7       69.33       72.76      1.91 o 
  -6  -6   7      108.35      109.72      2.91 o 
  -5  -6   7       87.86       81.20      1.65 o 
  -4  -6   7       13.99       13.73      0.70 o 
  -3  -6   7       45.00       43.39      1.22 o 
  -2  -6   7       79.77       76.49      1.70 o 
  -1  -6   7      362.00      356.24      4.34 o 
   0  -6   7      162.51      154.92      2.22 o 
   1  -6   7       19.88       16.93      0.80 o 
   2  -6   7        0.14        0.27      0.30 o 
   3  -6   7       10.73        9.59      2.20 o 
  -8  -5   7       50.87       51.80      1.69 o 
  -7  -5   7       62.81       63.90      2.06 o 
  -6  -5   7       41.91       40.31      1.20 o 
  -5  -5   7        6.84        7.64      0.59 o 
  -4  -5   7      409.94      378.27      4.75 o 
  -3  -5   7        3.12        1.53      0.29 o 
  -2  -5   7       12.72       13.81      0.69 o 
  -1  -5   7       47.16       42.20      1.07 o 
   0  -5   7      634.22      658.98      6.14 o 
   1  -5   7       16.07       16.28      0.89 o 
   2  -5   7      177.33      182.39      4.03 o 
   3  -5   7        0.52       -0.11      0.68 o 
   4  -5   7       23.54       25.99      1.77 o 
   5  -5   7        0.02        0.41      0.35 o 
  -8  -4   7       23.22       24.67      1.30 o 
  -7  -4   7       27.19       30.14      1.07 o 
  -6  -4   7       16.55       16.26      0.87 o 
  -5  -4   7      114.00      106.08      1.52 o 
  -4  -4   7      227.52      212.88      2.10 o 
  -3  -4   7       52.78       49.36      1.02 o 
  -2  -4   7      272.36      277.81      3.25 o 
  -1  -4   7       23.84       26.56      0.69 o 
   0  -4   7        4.89        4.42      0.35 o 
   1  -4   7      191.67      201.94      3.22 o 
   2  -4   7       92.74       90.20      2.45 o 
   3  -4   7        0.05        0.14      0.35 o 
   4  -4   7      215.02      215.56      4.60 o 
   5  -4   7       31.50       30.84      1.02 o 
   6  -4   7        1.90        1.29      0.48 o 
  -8  -3   7       19.93       19.71      1.23 o 
  -7  -3   7       69.26       68.25      1.88 o 
  -6  -3   7        0.12        0.28      0.29 o 
  -5  -3   7      147.46      133.41      1.65 o 
  -4  -3   7       33.43       29.71      0.68 o 
  -3  -3   7      402.78      397.62      2.90 o 
  -2  -3   7       14.88       21.09      0.55 o 
  -1  -3   7       71.21       74.56      0.92 o 
   0  -3   7      494.53      519.58      4.57 o 
   1  -3   7       10.53       10.17      0.70 o 
   2  -3   7       12.82       12.62      0.63 o 
   3  -3   7       16.93       17.78      0.90 o 
   4  -3   7       79.24       78.82      2.48 o 
   5  -3   7       27.83       25.00      0.82 o 
   6  -3   7       51.83       51.03      1.44 o 
   7  -3   7       13.68       13.90      1.05 o 
  -8  -2   7       13.16       12.03      1.03 o 
  -7  -2   7      109.36      114.50      2.49 o 
  -6  -2   7       11.21       13.27      0.86 o 
  -5  -2   7      267.44      246.32      2.34 o 
  -4  -2   7      166.18      153.45      1.46 o 
  -3  -2   7      198.40      201.95      1.54 o 
  -2  -2   7      254.98      272.50      1.72 o 
  -1  -2   7      132.23      151.59      1.66 o 
   0  -2   7      102.16      123.58      1.26 o 
   1  -2   7      157.15      149.32      1.69 o 
   2  -2   7      175.43      182.34      3.63 o 
   3  -2   7       18.21       17.47      0.79 o 
   4  -2   7       15.56       15.59      0.55 o 
   5  -2   7      127.15      132.31      2.17 o 
   6  -2   7        0.06        0.65      0.51 o 
   7  -2   7        1.04        1.38      0.63 o 
  -8  -1   7       38.97       40.92      2.20 o 
  -7  -1   7       40.06       38.36      1.61 o 
  -6  -1   7      230.33      236.29      3.10 o 
  -5  -1   7        5.93        4.44      0.37 o 
  -4  -1   7      713.48      687.00      4.35 o 
  -3  -1   7       44.13       42.39      0.63 o 
  -2  -1   7      310.25      333.85      2.52 o 
  -1  -1   7        5.04        4.90      0.18 o 
   0  -1   7      418.00      433.40      4.71 o 
   1  -1   7      528.58      588.54      4.86 o 
   2  -1   7        0.74        1.70      0.36 o 
   3  -1   7      172.94      180.25      2.09 o 
   4  -1   7       90.23       94.79      1.55 o 
   5  -1   7        6.48        6.18      0.51 o 
   6  -1   7      114.06      113.54      2.20 o 
   7  -1   7        4.74        5.58      1.32 o 
   8  -1   7        0.54        1.41      0.69 o 
  -8   0   7       15.30       15.43      1.64 o 
  -7   0   7        2.66        1.73      0.54 o 
  -6   0   7       15.97       17.38      0.84 o 
  -5   0   7        6.00        6.90      0.46 o 
  -4   0   7      382.63      349.62      2.95 o 
  -3   0   7      340.61      335.77      2.23 o 
  -2   0   7      627.01      617.15      4.19 o 
  -1   0   7      516.17      525.73      4.40 o 
   0   0   7       74.25       77.77      0.77 o 
   1   0   7      132.45      134.15      1.83 o 
   2   0   7      781.82      768.79      6.09 o 
   3   0   7       56.02       55.42      0.86 o 
   4   0   7       47.61       51.83      1.33 o 
   5   0   7       22.59       21.29      0.79 o 
   6   0   7       92.49       91.54      2.33 o 
   7   0   7        0.01        0.33      0.73 o 
   8   0   7       28.59       30.69      2.25 o 
  -7   1   7      217.71      227.16      3.61 o 
  -6   1   7        4.09        4.42      0.61 o 
  -5   1   7        0.05        0.25      0.48 o 
  -4   1   7       16.11       11.99      0.54 o 
  -3   1   7        7.88        8.34      0.39 o 
  -2   1   7      537.66      548.87      3.37 o 
  -1   1   7      459.06      511.60      3.09 o 
   0   1   7      494.66      492.96      3.40 o 
   1   1   7       47.66       47.33      0.57 o 
   2   1   7       52.42       50.59      0.61 o 
   3   1   7      379.06      394.59      5.18 o 
   4   1   7      305.02      315.46      3.71 o 
   5   1   7        0.12        0.13      0.25 o 
   6   1   7       72.45       70.98      1.90 o 
   7   1   7       19.66       20.72      1.25 o 
   8   1   7        1.97        2.82      0.68 o 
   9   1   7        2.66        3.03      0.94 o 
  -7   2   7       26.62       25.38      1.85 o 
  -6   2   7      112.06      112.26      2.71 o 
  -5   2   7       28.45       27.85      1.05 o 
  -4   2   7       62.41       56.03      1.18 o 
  -3   2   7      230.35      188.37      2.82 o 
  -2   2   7      159.19      163.44      1.64 o 
  -1   2   7       40.06       39.20      0.62 o 
   0   2   7      408.46      445.89      3.32 o 
   1   2   7      319.03      347.34      3.76 o 
   2   2   7       66.72       58.17      0.70 o 
   3   2   7      110.22      118.94      1.26 o 
   4   2   7      284.33      296.71      2.67 o 
   5   2   7       14.38       14.61      0.63 o 
   6   2   7        5.38        4.57      0.59 o 
   7   2   7        2.45        1.40      0.53 o 
   8   2   7       89.98       91.58      4.46 o 
   9   2   7       12.67       12.24      1.50 o 
  -6   3   7       84.00       86.08      3.02 o 
  -5   3   7        9.93       11.06      0.89 o 
  -4   3   7        7.01        8.40      0.67 o 
  -3   3   7      126.90      133.70      1.91 o 
  -2   3   7        0.47        0.33      0.21 o 
  -1   3   7     1119.99     1141.51      7.46 o 
   0   3   7        0.11        0.13      0.12 o 
   1   3   7      194.51      210.27      1.65 o 
   2   3   7      356.04      395.12      2.92 o 
   3   3   7       66.16       62.78      0.78 o 
   4   3   7      380.13      369.87      3.00 o 
   5   3   7        0.00        0.02      0.21 o 
   6   3   7       45.68       44.05      1.05 o 
   7   3   7        3.88        3.80      0.71 o 
   8   3   7        0.84        0.96      0.46 o 
   9   3   7        0.16        1.06      0.57 o 
  -5   4   7      185.71      190.57      3.37 o 
  -4   4   7       69.94       66.44      1.78 o 
  -3   4   7       46.72       47.94      1.30 o 
  -2   4   7       86.42       81.98      1.69 o 
  -1   4   7       91.16       99.27      1.75 o 
   0   4   7       18.18       18.08      0.62 o 
   1   4   7       66.89       69.38      0.99 o 
   2   4   7      165.16      163.06      1.52 o 
   3   4   7       75.16       83.35      0.93 o 
   4   4   7      577.76      569.67      6.10 o 
   5   4   7        0.23       -0.20      0.19 o 
   6   4   7      156.07      152.56      2.17 o 
   7   4   7       45.13       42.38      1.16 o 
   8   4   7       87.23       92.52      1.85 o 
   9   4   7        2.19        2.20      0.61 o 
  -5   5   7        0.78        0.43      0.73 o 
  -4   5   7        0.00        0.24      0.45 o 
  -3   5   7      261.89      269.96      3.90 o 
  -2   5   7       47.77       41.59      1.43 o 
  -1   5   7        2.98        2.54      0.56 o 
   0   5   7      231.12      239.96      3.60 o 
   1   5   7      116.65      102.57      1.56 o 
   2   5   7       57.09       55.60      0.91 o 
   3   5   7      140.56      132.60      1.38 o 
   4   5   7       34.08       32.29      0.71 o 
   5   5   7       81.52       81.33      1.64 o 
   6   5   7       49.34       46.00      1.14 o 
   7   5   7        3.47        2.64      0.57 o 
   8   5   7        5.28        5.55      0.79 o 
   9   5   7      159.52      176.34      4.73 o 
  -4   6   7       71.30       72.15      3.90 o 
  -3   6   7        6.13        7.75      0.97 o 
  -2   6   7        0.62       -0.31      0.53 o 
  -1   6   7       96.18      100.55      5.37 o 
   0   6   7        1.84        2.29      0.47 o 
   1   6   7        0.36        0.28      0.35 o 
   2   6   7      429.45      371.99      3.86 o 
   3   6   7        2.69        2.57      0.38 o 
   4   6   7        2.17        2.71      0.34 o 
   5   6   7       72.03       72.52      1.31 o 
   6   6   7       73.60       69.77      1.34 o 
   7   6   7       16.12       15.01      0.97 o 
   8   6   7        1.99        1.90      0.64 o 
   9   6   7       14.58       14.62      1.25 o 
  -2   7   7        0.05        0.39      0.61 o 
  -1   7   7        6.55        8.25      1.84 o 
   0   7   7      123.41      131.64      3.89 o 
   1   7   7       20.82       22.82      1.82 o 
   2   7   7       14.50       13.95      1.89 o 
   3   7   7       15.08        9.62      0.63 o 
   4   7   7       25.66       23.06      2.00 o 
   5   7   7        2.55        1.87      0.52 o 
   6   7   7       12.03       12.91      0.76 o 
   7   7   7      101.86      100.69      2.21 o 
   8   7   7       15.41       15.64      1.07 o 
  -1   8   7       18.90       17.78      2.12 o 
   0   8   7       43.62       41.00      2.37 o 
   1   8   7      121.26      117.06      3.18 o 
   2   8   7      356.96      374.98      5.92 o 
   3   8   7       16.30       17.34      0.83 o 
   4   8   7       22.88       20.41      1.12 o 
   5   8   7        9.22        8.62      0.85 o 
   6   8   7       32.35       29.80      2.00 o 
   7   8   7        8.51        7.80      0.94 o 
   8   8   7       59.87       62.59      3.43 o 
   1   9   7       43.22       43.31      3.14 o 
   2   9   7        2.81        2.43      1.51 o 
   3   9   7      173.55      184.47      3.27 o 
   4   9   7      105.78      111.63      2.65 o 
   5   9   7       13.77       14.85      1.08 o 
   6   9   7        9.68        9.07      1.28 o 
   7   9   7       52.76       58.45      3.66 o 
  -6  -9   8       47.89       49.63      3.85 o 
  -5  -9   8        3.03        3.37      0.81 o 
  -4  -9   8       15.90       15.82      1.43 o 
  -3  -9   8       89.92       86.17      2.87 o 
  -2  -9   8        5.78        4.30      0.86 o 
  -1  -9   8        0.54        0.71      0.56 o 
   0  -9   8      173.22      191.03      4.78 o 
  -7  -8   8       52.21       52.43      2.68 o 
  -6  -8   8       77.64       76.41      2.71 o 
  -5  -8   8       42.98       43.47      1.77 o 
  -4  -8   8        2.41        1.75      0.61 o 
  -3  -8   8        2.49        1.51      0.56 o 
  -2  -8   8       36.60       39.27      2.38 o 
  -1  -8   8      100.14       98.37      2.61 o 
   0  -8   8       13.07       13.98      1.77 o 
   1  -8   8       44.50       47.11      1.56 o 
  -8  -7   8        9.43       11.48      1.44 o 
  -7  -7   8      161.76      173.87      4.08 o 
  -6  -7   8       76.30       76.38      3.22 o 
  -5  -7   8        0.52        0.40      0.40 o 
  -4  -7   8      181.49      181.70      2.93 o 
  -3  -7   8      253.28      239.58      3.71 o 
  -2  -7   8       15.96       15.82      0.90 o 
  -1  -7   8       52.28       54.54      1.59 o 
   0  -7   8       37.24       37.66      1.24 o 
   1  -7   8       40.19       39.68      1.28 o 
   2  -7   8        5.14        4.95      0.73 o 
  -8  -6   8       35.08       39.87      1.93 o 
  -7  -6   8       57.13       59.41      4.34 o 
  -6  -6   8       53.73       60.06      2.16 o 
  -5  -6   8       40.80       40.09      1.19 o 
  -4  -6   8        0.14        0.38      0.32 o 
  -3  -6   8       80.67       73.36      1.75 o 
  -2  -6   8     1235.06     1240.94     12.11 o 
  -1  -6   8      157.20      160.01      2.54 o 
   0  -6   8       75.09       73.26      1.61 o 
   1  -6   8       49.85       53.01      1.43 o 
   2  -6   8      181.56      178.20      3.68 o 
  -8  -5   8       27.71       29.52      1.70 o 
  -7  -5   8       51.12       55.41      1.49 o 
  -6  -5   8      129.41      128.60      2.40 o 
  -5  -5   8       86.21       75.20      1.91 o 
  -4  -5   8       98.18       96.47      1.67 o 
  -3  -5   8        3.74        2.36      0.39 o 
  -2  -5   8      360.18      347.08      5.71 o 
  -1  -5   8      193.61      198.22      2.75 o 
   0  -5   8      285.49      298.94      4.46 o 
   1  -5   8       38.87       38.42      1.03 o 
   2  -5   8       29.05       27.34      1.93 o 
  -8  -4   8      110.93      117.21      3.08 o 
  -7  -4   8        3.70        3.07      0.54 o 
  -6  -4   8       12.20       12.43      0.65 o 
  -5  -4   8       12.42       13.53      0.57 o 
  -4  -4   8      401.72      372.01      3.16 o 
  -3  -4   8        0.18        0.16      0.22 o 
  -2  -4   8      351.56      354.38      4.19 o 
  -1  -4   8       57.69       51.38      1.00 o 
   0  -4   8      114.02      115.39      1.69 o 
   1  -4   8       29.85       28.62      0.82 o 
   2  -4   8      149.79      156.38      2.89 o 
   3  -4   8      152.13      148.39      3.44 o 
   4  -4   8      427.19      436.94     13.29 o 
   5  -4   8        5.67        4.41      0.49 o 
   6  -4   8       36.74       36.38      1.34 o 
  -8  -3   8       10.03        8.53      0.95 o 
  -7  -3   8       66.95       66.72      1.88 o 
  -6  -3   8      173.87      171.38      2.27 o 
  -5  -3   8       22.46       23.12      0.87 o 
  -4  -3   8       18.38       16.02      0.57 o 
  -3  -3   8      564.06      560.76      4.09 o 
  -2  -3   8        0.02        0.19      0.16 o 
  -1  -3   8      159.87      173.95      3.02 o 
   0  -3   8      223.74      204.87      2.16 o 
   1  -3   8       92.67       90.10      1.45 o 
   2  -3   8       37.68       38.99      1.14 o 
   3  -3   8      359.96      373.25      4.90 o 
   4  -3   8       71.69       72.85      1.92 o 
   5  -3   8        0.41        0.44      0.27 o 
   6  -3   8       11.95        9.87      0.74 o 
   7  -3   8       37.04       34.70      2.00 o 
  -8  -2   8      151.03      162.60      3.27 o 
  -7  -2   8      100.38      100.31      2.33 o 
  -6  -2   8       71.98       73.33      1.81 o 
  -5  -2   8       40.37       38.12      0.88 o 
  -4  -2   8     1333.54     1285.63      8.55 o 
  -3  -2   8       65.23       73.84      0.85 o 
  -2  -2   8      251.45      247.25      1.73 o 
  -1  -2   8      393.58      386.42      3.20 o 
   0  -2   8       40.45       41.12      0.66 o 
   1  -2   8      121.42      135.86      1.48 o 
   2  -2   8       65.33       62.93      1.41 o 
   3  -2   8       52.44       52.61      0.94 o 
   4  -2   8      105.62      110.78      1.64 o 
   5  -2   8      151.30      154.61      2.36 o 
   6  -2   8        9.39        8.35      1.73 o 
   7  -2   8        0.42        0.52      0.47 o 
  -8  -1   8       15.36       16.20      1.55 o 
  -7  -1   8        1.93        2.09      0.52 o 
  -6  -1   8      229.79      233.82      3.05 o 
  -5  -1   8        5.19        3.40      0.36 o 
  -4  -1   8       34.67       35.51      0.60 o 
  -3  -1   8     1022.71      972.35      5.69 o 
  -2  -1   8      191.82      216.20      1.83 o 
  -1  -1   8        6.31        7.40      0.24 o 
   0  -1   8      418.90      388.34      4.15 o 
   1  -1   8     4619.76     4907.77     36.65 o 
   2  -1   8      369.41      413.46      4.25 o 
   3  -1   8       29.43       32.72      1.15 o 
   4  -1   8       13.16       13.30      0.59 o 
   5  -1   8      115.54      113.91      2.58 o 
   6  -1   8       89.04       91.77      2.04 o 
   7  -1   8       47.29       49.64      2.36 o 
   8  -1   8        0.02        0.62      0.56 o 
  -7   0   8        0.81        1.13      0.54 o 
  -6   0   8      167.98      179.47      2.60 o 
  -5   0   8       16.87       15.69      0.63 o 
  -4   0   8      530.73      491.12      4.43 o 
  -3   0   8        2.27        2.60      0.21 o 
  -2   0   8      249.62      232.91      1.85 o 
  -1   0   8      225.26      222.29      1.90 o 
   0   0   8        1.84        1.95      0.13 o 
   1   0   8      600.74      673.38      6.08 o 
   2   0   8     4928.36     5179.92     38.54 o 
   3   0   8       85.49       77.17      1.12 o 
   4   0   8       48.63       51.86      1.09 o 
   5   0   8       75.66       76.33      1.54 o 
   6   0   8      323.71      337.02      4.44 o 
   7   0   8        0.14        0.44      0.46 o 
   8   0   8       13.85       14.89      1.31 o 
  -7   1   8       69.28       78.19      2.39 o 
  -6   1   8        6.71        5.58      0.70 o 
  -5   1   8       95.33       92.38      1.92 o 
  -4   1   8       36.56       28.07      1.14 o 
  -3   1   8       93.48       94.67      1.31 o 
  -2   1   8      706.12      739.68      4.29 o 
  -1   1   8       20.07       23.18      0.42 o 
   0   1   8      475.71      468.27      3.30 o 
   1   1   8       89.93       86.21      0.85 o 
   2   1   8       12.77       15.52      0.33 o 
   3   1   8        1.76        2.01      0.20 o 
   4   1   8      476.67      491.82      5.30 o 
   5   1   8       26.35       23.07      0.87 o 
   6   1   8       30.01       29.95      1.44 o 
   7   1   8      397.10      408.66      8.55 o 
   8   1   8        0.29        1.38      0.60 o 
  -6   2   8      210.75      221.38      4.03 o 
  -5   2   8      124.44      132.51      2.36 o 
  -4   2   8      125.79      121.33      1.84 o 
  -3   2   8       17.38       14.00      0.52 o 
  -2   2   8        8.81       11.36      0.46 o 
  -1   2   8      198.95      180.18      1.54 o 
   0   2   8      577.67      614.99      4.66 o 
   1   2   8      613.78      637.80      4.78 o 
   2   2   8      468.11      443.23      2.92 o 
   3   2   8      131.02      117.04      1.08 o 
   4   2   8        1.54        2.74      0.30 o 
   5   2   8       32.04       29.58      0.86 o 
   6   2   8      245.16      243.42      4.07 o 
   7   2   8        4.29        4.96      0.73 o 
   8   2   8       12.62       10.87      1.10 o 
   9   2   8       54.16       54.74      3.60 o 
  -6   3   8       74.11       74.28      2.86 o 
  -5   3   8      416.98      429.39      5.45 o 
  -4   3   8       12.20       14.50      0.94 o 
  -3   3   8      277.52      304.64      3.22 o 
  -2   3   8       25.27       26.77      0.76 o 
  -1   3   8      604.28      556.48      4.99 o 
   0   3   8      370.55      356.59      3.00 o 
   1   3   8      126.58      129.81      1.26 o 
   2   3   8       67.40       81.83      0.97 o 
   3   3   8      110.03      103.68      1.07 o 
   4   3   8      307.90      282.91      2.45 o 
   5   3   8       20.04       20.26      0.65 o 
   6   3   8       56.82       54.43      1.20 o 
   7   3   8      203.90      199.05      2.90 o 
   8   3   8        0.07        0.21      0.44 o 
   9   3   8       11.28       11.58      1.56 o 
  -5   4   8       12.85       11.48      1.42 o 
  -4   4   8      190.14      190.44      3.21 o 
  -3   4   8      199.86      212.11      3.03 o 
  -2   4   8      134.73      133.39      1.90 o 
  -1   4   8       62.17       72.94      1.44 o 
   0   4   8     1359.20     1334.72     10.54 o 
   1   4   8        0.69        0.78      0.30 o 
   2   4   8      144.07      130.85      1.32 o 
   3   4   8      100.67       98.35      1.16 o 
   4   4   8       77.28       72.63      1.13 o 
   5   4   8      240.13      224.36      2.23 o 
   6   4   8        6.62        6.99      0.54 o 
   7   4   8        3.66        2.80      0.47 o 
   8   4   8       66.27       64.06      1.70 o 
   9   4   8       55.71       56.05      1.71 o 
  -4   5   8       10.93        9.68      0.98 o 
  -3   5   8        1.21        2.30      1.10 o 
  -2   5   8      325.04      326.60      4.55 o 
  -1   5   8        8.33        7.68      0.68 o 
   0   5   8      183.15      185.89      2.62 o 
   1   5   8      143.24      132.20      1.86 o 
   2   5   8      170.30      144.51      1.94 o 
   3   5   8        3.17        2.28      0.25 o 
   4   5   8      142.93      139.95      1.69 o 
   5   5   8      671.45      651.06      6.30 o 
   6   5   8       86.01       79.18      1.51 o 
   7   5   8        0.25        0.13      0.45 o 
   8   5   8       14.91       14.41      1.06 o 
   9   5   8        1.39        1.55      0.77 o 
  -3   6   8        2.11        2.42      0.85 o 
  -2   6   8       69.00       71.26      2.48 o 
  -1   6   8      245.03      241.30      8.96 o 
   0   6   8       89.04       89.61      2.07 o 
   1   6   8        4.35        4.08      0.49 o 
   2   6   8      103.96      106.52      1.74 o 
   3   6   8       31.50       30.02      0.95 o 
   4   6   8       25.43       25.71      0.78 o 
   5   6   8       60.13       57.34      1.17 o 
   6   6   8       80.78       75.69      1.57 o 
   7   6   8       69.00       68.41      1.85 o 
   8   6   8        5.75        6.88      0.85 o 
   9   6   8       30.87       29.33      1.60 o 
  -2   7   8      105.55      114.73      4.93 o 
  -1   7   8        1.99        1.68      0.76 o 
   0   7   8      128.48      142.15      3.46 o 
   1   7   8       68.21       65.82      2.01 o 
   2   7   8      108.41      109.59      1.91 o 
   3   7   8        0.00       -0.04      0.31 o 
   4   7   8      203.79      203.99      3.59 o 
   5   7   8       35.23       36.82      1.68 o 
   6   7   8       13.02       13.68      0.77 o 
   7   7   8        0.13       -0.22      0.49 o 
   8   7   8        5.87        5.89      0.85 o 
   0   8   8       37.76       40.00      2.41 o 
   1   8   8       42.92       47.11      1.86 o 
   2   8   8       17.01       16.58      1.64 o 
   3   8   8      147.05      145.32      2.54 o 
   4   8   8        3.69        4.09      1.13 o 
   5   8   8       55.44       59.20      1.77 o 
   6   8   8      118.28      115.75      3.77 o 
   7   8   8       31.11       31.96      2.00 o 
   8   8   8       18.93       21.15      2.25 o 
   1   9   8       27.09       30.03      1.89 o 
   2   9   8       28.66       28.07      1.83 o 
   3   9   8       33.86       33.74      1.85 o 
   4   9   8      150.84      162.91      3.26 o 
   5   9   8        8.86        9.47      0.94 o 
   6   9   8        3.86        4.01      1.02 o 
   7   9   8       16.35       17.29      2.16 o 
  -5  -9   9       35.12       38.78      2.89 o 
  -4  -9   9       30.40       29.21      1.86 o 
  -3  -9   9       14.67       14.25      1.33 o 
  -2  -9   9        4.01        5.03      0.89 o 
  -1  -9   9        5.63        5.68      0.86 o 
  -7  -8   9       27.80       26.57      2.09 o 
  -6  -8   9       78.49       85.99      2.90 o 
  -5  -8   9        0.02        0.36      0.97 o 
  -4  -8   9       93.03       95.81      6.58 o 
  -3  -8   9        0.56        0.09      0.75 o 
  -2  -8   9       12.05        9.00      0.98 o 
  -1  -8   9       75.84       77.58      2.31 o 
   0  -8   9        0.05        0.47      0.73 o 
   1  -8   9       14.41       12.86      1.94 o 
  -7  -7   9       16.36       15.26      1.40 o 
  -6  -7   9       44.06       46.13      2.35 o 
  -5  -7   9        0.01       -0.73      0.36 o 
  -4  -7   9       29.59       27.95      1.39 o 
  -3  -7   9       40.70       39.22      1.53 o 
  -2  -7   9       56.48       57.68      1.97 o 
  -1  -7   9       34.36       32.63      1.62 o 
   0  -7   9       24.98       23.99      3.30 o 
   1  -7   9      166.24      174.61      5.02 o 
   2  -7   9        2.55        2.17      0.63 o 
  -8  -6   9       28.82       34.96      2.72 o 
  -7  -6   9        7.37        6.07      1.03 o 
  -6  -6   9       91.40       93.60      5.12 o 
  -5  -6   9        1.79        2.00      0.46 o 
  -4  -6   9        4.94        5.16      0.53 o 
  -3  -6   9       61.28       58.21      1.58 o 
  -2  -6   9        5.06        5.23      0.64 o 
  -1  -6   9       41.36       42.75      1.78 o 
   0  -6   9        0.43        0.38      0.32 o 
   1  -6   9       49.11       48.70      1.30 o 
   2  -6   9       20.99       21.77      1.05 o 
  -8  -5   9        2.19        1.94      0.97 o 
  -7  -5   9        2.82        3.52      0.61 o 
  -6  -5   9       48.33       44.79      2.07 o 
  -5  -5   9       18.73       21.26      1.45 o 
  -4  -5   9        4.38        2.27      0.40 o 
  -3  -5   9       76.80       77.09      1.73 o 
  -2  -5   9       31.16       26.67      2.27 o 
  -1  -5   9       78.96       82.29      1.61 o 
   0  -5   9        0.57        0.36      0.34 o 
   1  -5   9       77.97       79.33      1.43 o 
   2  -5   9       16.65       13.26      2.17 o 
  -8  -4   9      102.19      107.82      2.53 o 
  -7  -4   9       21.03       21.70      0.97 o 
  -6  -4   9        0.03        0.22      0.35 o 
  -5  -4   9       13.51       14.95      0.69 o 
  -4  -4   9       25.02       25.87      0.73 o 
  -3  -4   9       35.89       30.06      0.84 o 
  -2  -4   9       97.88       90.82      1.70 o 
  -1  -4   9      100.40       91.74      1.46 o 
   0  -4   9        0.08       -0.13      0.19 o 
   1  -4   9       65.79       75.49      1.70 o 
   2  -4   9      152.33      161.49      6.31 o 
   3  -4   9        2.08        1.64      1.25 o 
   4  -4   9        2.88        1.20      1.41 o 
   5  -4   9        8.54        7.14      1.08 o 
   6  -4   9       39.00       36.65      1.31 o 
  -8  -3   9       17.99       15.85      1.38 o 
  -7  -3   9       11.34       12.94      0.96 o 
  -6  -3   9      213.13      214.94      2.67 o 
  -5  -3   9       81.35       84.14      1.39 o 
  -4  -3   9        0.80        1.02      0.27 o 
  -3  -3   9      244.40      248.19      2.24 o 
  -2  -3   9       46.09       44.97      0.85 o 
  -1  -3   9      101.66      104.54      1.52 o 
   0  -3   9      127.19      124.15      1.41 o 
   1  -3   9        2.09        2.30      0.23 o 
   2  -3   9       98.10      111.92      2.04 o 
   3  -3   9      245.39      255.86      4.34 o 
   4  -3   9        4.26        3.73      1.19 o 
   5  -3   9        1.04        0.47      0.31 o 
   6  -3   9       18.69       16.83      0.92 o 
  -8  -2   9        4.78        5.20      1.32 o 
  -7  -2   9        1.51        1.53      0.56 o 
  -6  -2   9       14.89       16.00      1.41 o 
  -5  -2   9        1.26        1.56      0.32 o 
  -4  -2   9      238.13      226.52      2.40 o 
  -3  -2   9       61.29       63.62      0.85 o 
  -2  -2   9      164.70      149.94      1.36 o 
  -1  -2   9      847.04      870.44      6.56 o 
   0  -2   9       78.75       82.44      1.07 o 
   1  -2   9       50.87       58.85      0.81 o 
   2  -2   9       44.95       46.50      0.72 o 
   3  -2   9      189.37      190.79      1.95 o 
   4  -2   9        7.43        7.66      0.45 o 
   5  -2   9       93.22       98.74      2.26 o 
   6  -2   9        2.11        1.49      0.47 o 
   7  -2   9        0.20        0.25      0.44 o 
  -8  -1   9       25.49       23.90      2.18 o 
  -7  -1   9        0.03       -0.29      0.52 o 
  -6  -1   9        1.99        1.52      0.57 o 
  -5  -1   9       24.49       26.37      0.77 o 
  -4  -1   9       10.59        8.92      0.34 o 
  -3  -1   9       21.42       19.00      0.51 o 
  -2  -1   9        0.84        0.55      0.16 o 
  -1  -1   9       25.33       31.87      0.43 o 
   0  -1   9      343.20      334.03      3.46 o 
   1  -1   9      766.52      805.38      7.14 o 
   2  -1   9       29.91       27.51      0.65 o 
   3  -1   9       10.11        8.82      0.42 o 
   4  -1   9      150.95      152.68      2.18 o 
   5  -1   9      123.57      123.97      2.10 o 
   6  -1   9       40.51       39.00      1.39 o 
   7  -1   9      123.46      119.90      3.87 o 
   8  -1   9        0.62        0.84      0.59 o 
  -7   0   9        0.02        0.55      0.49 o 
  -6   0   9       12.53       11.79      0.75 o 
  -5   0   9        4.53        2.35      0.38 o 
  -4   0   9      252.22      244.50      2.51 o 
  -3   0   9       48.96       53.54      0.74 o 
  -2   0   9      185.05      184.86      1.66 o 
  -1   0   9      423.10      465.64      3.28 o 
   0   0   9      181.12      186.89      1.43 o 
   1   0   9       76.49       80.57      1.25 o 
   2   0   9      240.04      238.75      2.46 o 
   3   0   9        0.85        0.36      0.16 o 
   4   0   9       21.45       19.37      0.68 o 
   5   0   9      122.64      118.29      2.01 o 
   6   0   9        8.70        8.07      1.18 o 
   7   0   9      127.59      130.49      3.29 o 
   8   0   9       19.36       18.66      2.20 o 
  -7   1   9        3.39        3.03      0.77 o 
  -6   1   9       13.83       11.69      1.30 o 
  -5   1   9       35.13       31.03      0.95 o 
  -4   1   9        0.17        0.23      0.25 o 
  -3   1   9       37.48       34.74      0.86 o 
  -2   1   9      349.71      343.24      2.40 o 
  -1   1   9      197.34      203.34      1.71 o 
   0   1   9       22.05       21.81      0.42 o 
   1   1   9      258.93      275.21      1.87 o 
   2   1   9        1.95        1.59      0.20 o 
   3   1   9        0.16        0.23      0.14 o 
   4   1   9        0.09        0.14      0.24 o 
   5   1   9       68.50       67.16      1.50 o 
   6   1   9       77.17       78.29      2.03 o 
   7   1   9        2.33        2.45      1.03 o 
   8   1   9        0.88        0.23      0.62 o 
  -6   2   9      124.08      130.82      2.59 o 
  -5   2   9       36.94       39.48      1.31 o 
  -4   2   9       97.26       97.08      1.66 o 
  -3   2   9      157.67      124.06      1.63 o 
  -2   2   9       10.82       12.61      0.47 o 
  -1   2   9       41.27       34.75      0.58 o 
   0   2   9      123.14      118.31      1.20 o 
   1   2   9      127.98      122.41      1.34 o 
   2   2   9      172.15      175.75      1.44 o 
   3   2   9       83.61       80.87      0.89 o 
   4   2   9       25.18       21.88      0.60 o 
   5   2   9        0.59        0.14      0.25 o 
   6   2   9      246.44      248.30      4.06 o 
   7   2   9       41.63       42.08      1.67 o 
   8   2   9        0.45        0.21      0.62 o 
   9   2   9        0.38        0.53      0.78 o 
  -6   3   9       20.87       16.30      1.40 o 
  -5   3   9       56.10       57.49      1.64 o 
  -4   3   9        9.57        8.28      0.63 o 
  -3   3   9      118.37      129.83      1.92 o 
  -2   3   9       86.70       79.69      1.25 o 
  -1   3   9      752.14      722.33      6.74 o 
   0   3   9      107.90      112.91      1.20 o 
   1   3   9      125.73      119.45      1.40 o 
   2   3   9      199.22      198.18      1.76 o 
   3   3   9       29.97       28.81      0.58 o 
   4   3   9       29.90       29.57      0.73 o 
   5   3   9       75.33       81.36      1.63 o 
   6   3   9        9.08       10.42      0.60 o 
   7   3   9      149.73      146.85      2.43 o 
   8   3   9        0.35        0.93      0.50 o 
   9   3   9        4.11        4.50      1.17 o 
  -5   4   9        4.10        3.79      0.98 o 
  -4   4   9      107.83      109.29      2.42 o 
  -3   4   9       11.25       13.50      0.72 o 
  -2   4   9       62.29       53.15      1.18 o 
  -1   4   9       23.86       27.98      1.55 o 
   0   4   9      197.97      194.32      2.56 o 
   1   4   9       15.26       14.15      0.73 o 
   2   4   9      110.67      116.42      1.42 o 
   3   4   9      569.93      568.43      4.39 o 
   4   4   9       35.13       31.75      0.72 o 
   5   4   9        0.10        0.33      0.22 o 
   6   4   9        0.05        0.22      0.30 o 
   7   4   9       85.51       81.89      1.64 o 
   8   4   9        7.71        7.21      0.82 o 
   9   4   9        1.29        1.45      0.77 o 
  -4   5   9        2.02        1.38      0.65 o 
  -3   5   9        2.24        1.90      0.69 o 
  -2   5   9      108.65      109.67      2.35 o 
  -1   5   9       15.10       12.61      0.84 o 
   0   5   9      174.69      175.15      2.32 o 
   1   5   9        8.06        9.21      0.67 o 
   2   5   9       48.81       39.26      0.83 o 
   3   5   9       78.92       64.96      1.00 o 
   4   5   9      276.55      273.51      2.88 o 
   5   5   9      198.84      195.75      2.61 o 
   6   5   9       42.23       42.57      1.36 o 
   7   5   9        0.34        0.71      0.50 o 
   8   5   9       36.48       32.58      1.43 o 
   9   5   9       21.12       20.11      1.31 o 
  -3   6   9        2.20        4.00      1.04 o 
  -2   6   9        3.48        4.81      0.88 o 
  -1   6   9       64.28       66.70      2.51 o 
   0   6   9      292.87      301.43      4.40 o 
   1   6   9        8.29        7.33      0.80 o 
   2   6   9      226.37      228.60      2.83 o 
   3   6   9       23.45       15.58      0.98 o 
   4   6   9       98.21       90.81      1.48 o 
   5   6   9       52.72       56.19      1.29 o 
   6   6   9       20.72       19.05      0.84 o 
   7   6   9        1.51        0.55      0.53 o 
   8   6   9        1.79        2.12      0.66 o 
   9   6   9       23.75       23.96      1.51 o 
  -2   7   9       99.87      110.54      4.94 o 
  -1   7   9        9.42        8.70      1.33 o 
   0   7   9        9.17        8.93      0.94 o 
   1   7   9      104.80      107.51      2.31 o 
   2   7   9       27.65       27.39      0.98 o 
   3   7   9       20.43       22.50      0.90 o 
   4   7   9      129.31      130.03      2.54 o 
   5   7   9       83.69       90.91      1.98 o 
   6   7   9       13.20       12.74      1.16 o 
   7   7   9        8.32        7.95      0.67 o 
   8   7   9        1.36        1.36      0.63 o 
  -1   8   9       49.08       50.43      3.41 o 
   0   8   9       12.34       11.72      1.17 o 
   1   8   9       27.07       27.37      1.53 o 
   2   8   9       46.80       45.32      1.57 o 
   3   8   9      110.41      115.96      2.27 o 
   4   8   9        8.71        8.11      0.82 o 
   5   8   9        0.80        0.54      0.49 o 
   6   8   9       86.36       87.84      2.59 o 
   7   8   9        0.01       -0.04      0.62 o 
   8   8   9        0.38        1.13      1.32 o 
   1   9   9        1.13        0.95      0.78 o 
   2   9   9       43.39       38.21      2.05 o 
   3   9   9      115.84      125.67      2.52 o 
   4   9   9       39.18       45.10      2.04 o 
   5   9   9        1.55        0.46      0.65 o 
   6   9   9        9.00       10.43      1.30 o 
  -5  -9  10      102.47      107.35      3.73 o 
  -4  -9  10       46.63       46.41      2.29 o 
  -3  -9  10       68.43       62.43      2.49 o 
  -2  -9  10        9.39        9.00      1.10 o 
  -1  -9  10       18.06       16.48      1.23 o 
  -6  -8  10       14.52       16.87      2.30 o 
  -5  -8  10       13.60       12.55      1.35 o 
  -4  -8  10      103.04      104.00      3.27 o 
  -3  -8  10        1.51        1.47      0.74 o 
  -2  -8  10      115.75      117.24      3.14 o 
  -1  -8  10       22.82       21.24      1.25 o 
   0  -8  10        2.64        1.10      0.53 o 
   1  -8  10        5.78        5.06      0.66 o 
  -7  -7  10        5.58        4.21      1.17 o 
  -6  -7  10        1.87        2.33      0.96 o 
  -5  -7  10       11.95       13.63      2.25 o 
  -4  -7  10       17.82       16.80      1.35 o 
  -3  -7  10       33.99       34.14      1.67 o 
  -2  -7  10        0.96        1.36      0.53 o 
  -1  -7  10        2.93        3.04      0.59 o 
   0  -7  10       22.23       23.85      1.12 o 
   1  -7  10       73.14       74.75      1.83 o 
   2  -7  10        2.71        2.12      0.43 o 
  -8  -6  10       28.74       31.05      2.74 o 
  -7  -6  10       13.88       11.82      1.26 o 
  -6  -6  10        8.44       11.24      1.82 o 
  -5  -6  10      133.52      130.97      2.87 o 
  -4  -6  10       42.76       44.78      1.23 o 
  -3  -6  10       37.62       37.01      1.47 o 
  -2  -6  10        6.52        6.31      0.98 o 
  -1  -6  10       10.11        9.50      0.72 o 
   0  -6  10      108.88      105.52      2.11 o 
   1  -6  10       30.26       29.56      1.37 o 
   2  -6  10       10.57       10.23      0.56 o 
  -8  -5  10       50.17       55.06      2.40 o 
  -7  -5  10       16.67       16.99      1.07 o 
  -6  -5  10       52.24       54.81      1.85 o 
  -5  -5  10       94.97       99.48      2.52 o 
  -4  -5  10       66.84       57.36      1.44 o 
  -3  -5  10      409.65      398.63      4.46 o 
  -2  -5  10        0.68        0.68      0.34 o 
  -1  -5  10        4.78        5.15      0.54 o 
   0  -5  10       19.12       20.08      1.12 o 
   1  -5  10      161.82      159.99      2.50 o 
   2  -5  10        9.05        6.55      0.52 o 
  -8  -4  10      102.64      104.89      2.69 o 
  -7  -4  10        7.60        7.18      0.72 o 
  -6  -4  10       23.30       23.84      1.01 o 
  -5  -4  10       26.35       26.13      0.88 o 
  -4  -4  10      164.26      160.89      2.47 o 
  -3  -4  10       32.40       34.81      0.93 o 
  -2  -4  10        2.46        1.10      0.32 o 
  -1  -4  10      384.46      382.32      4.88 o 
   0  -4  10        6.78        7.19      0.42 o 
   1  -4  10       67.38       67.22      1.37 o 
   2  -4  10      138.02      143.88      3.47 o 
   5  -4  10       39.43       38.67      2.18 o 
   6  -4  10       11.05       10.56      0.80 o 
  -8  -3  10       10.11        9.02      1.08 o 
  -7  -3  10        0.02        0.37      0.52 o 
  -6  -3  10       21.03       19.82      0.80 o 
  -5  -3  10      156.11      160.55      2.05 o 
  -4  -3  10      177.73      168.08      2.08 o 
  -3  -3  10       97.38       94.91      1.32 o 
  -2  -3  10       52.07       49.39      1.23 o 
  -1  -3  10      479.30      506.91      5.53 o 
   0  -3  10      229.88      225.14      2.77 o 
   1  -3  10      355.31      357.10      4.70 o 
   2  -3  10        2.54        1.20      0.22 o 
   3  -3  10       42.28       42.25      1.29 o 
   4  -3  10       25.67       28.29      0.86 o 
   5  -3  10       43.74       41.12      1.95 o 
   6  -3  10       30.49       28.37      3.06 o 
  -8  -2  10        9.56        8.82      1.28 o 
  -7  -2  10       29.24       28.73      1.31 o 
  -6  -2  10       14.78       17.61      1.07 o 
  -5  -2  10       10.33       11.26      0.56 o 
  -4  -2  10       40.16       36.94      0.78 o 
  -3  -2  10       27.09       25.74      0.90 o 
  -2  -2  10       20.62       16.70      0.45 o 
  -1  -2  10      239.94      223.59      2.09 o 
   0  -2  10      100.84       99.00      1.46 o 
   1  -2  10       25.08       29.06      0.78 o 
   2  -2  10      122.58      120.52      1.67 o 
   3  -2  10      187.76      181.94      2.27 o 
   4  -2  10      141.56      147.03      2.30 o 
   5  -2  10      130.47      138.68      2.45 o 
   6  -2  10       49.90       50.27      1.69 o 
   7  -2  10        6.98        5.59      0.77 o 
  -7  -1  10        0.34        1.06      0.66 o 
  -6  -1  10       96.98       96.40      2.54 o 
  -5  -1  10      190.47      191.29      3.17 o 
  -4  -1  10       11.28       10.63      0.66 o 
  -3  -1  10       26.71       23.88      0.59 o 
  -2  -1  10       77.97       67.04      0.90 o 
  -1  -1  10       62.92       60.89      0.68 o 
   0  -1  10       46.87       42.23      0.95 o 
   1  -1  10       48.04       44.67      1.34 o 
   2  -1  10      154.50      171.72      1.95 o 
   3  -1  10        2.22        1.88      0.31 o 
   4  -1  10      108.21      104.92      1.96 o 
   5  -1  10       76.76       81.93      2.01 o 
   6  -1  10        0.01       -0.33      0.38 o 
   7  -1  10      129.61      133.67      5.04 o 
   8  -1  10        0.38        0.71      0.61 o 
  -7   0  10       76.22       81.00      2.59 o 
  -6   0  10       27.15       27.48      1.11 o 
  -5   0  10       72.83       75.65      1.44 o 
  -4   0  10       33.29       39.15      0.96 o 
  -3   0  10      346.07      327.20      2.53 o 
  -2   0  10       86.26       95.60      1.02 o 
  -1   0  10      169.18      158.00      1.39 o 
   0   0  10      428.86      389.32      3.00 o 
   1   0  10       16.94       20.94      0.88 o 
   2   0  10       62.92       75.18      1.35 o 
   3   0  10      155.58      151.63      2.11 o 
   4   0  10       15.09       15.57      0.73 o 
   5   0  10       45.53       42.86      1.53 o 
   6   0  10        0.63        0.42      0.37 o 
   7   0  10        4.42        3.29      0.73 o 
   8   0  10       12.94       16.13      1.38 o 
  -7   1  10       82.92       89.31      2.65 o 
  -6   1  10      151.26      158.46      2.83 o 
  -5   1  10       97.56       94.00      1.91 o 
  -4   1  10        0.10        0.34      0.27 o 
  -3   1  10       68.92       42.27      0.77 o 
  -2   1  10      444.71      405.79      2.69 o 
  -1   1  10       51.17       54.66      0.81 o 
   0   1  10      186.43      206.83      1.59 o 
   1   1  10      204.64      179.24      1.37 o 
   2   1  10      104.16       97.59      1.08 o 
   3   1  10        0.08        0.13      0.16 o 
   4   1  10      228.33      232.13      3.71 o 
   5   1  10       38.51       36.03      1.96 o 
   6   1  10       27.91       29.83      1.48 o 
   7   1  10       18.05       17.33      1.32 o 
   8   1  10       32.33       29.20      1.79 o 
  -6   2  10        0.86        1.04      0.57 o 
  -5   2  10        1.50        0.84      0.45 o 
  -4   2  10      157.22      167.71      2.14 o 
  -3   2  10      116.52      116.53      1.97 o 
  -2   2  10       83.33       67.92      1.14 o 
  -1   2  10      232.07      217.21      1.81 o 
   0   2  10      185.42      175.23      1.79 o 
   1   2  10       63.44       62.59      0.76 o 
   2   2  10      112.55      135.07      1.18 o 
   3   2  10      377.06      382.08      3.06 o 
   4   2  10       49.13       46.91      0.88 o 
   5   2  10      137.25      140.01      2.56 o 
   6   2  10       38.00       38.25      1.64 o 
   7   2  10        1.60        1.13      0.61 o 
   8   2  10       15.22       12.58      2.20 o 
   9   2  10       47.19       48.09      2.43 o 
  -6   3  10       37.12       35.37      2.07 o 
  -5   3  10       49.03       51.16      1.60 o 
  -4   3  10        4.74        5.68      0.61 o 
  -3   3  10       25.79       27.26      0.90 o 
  -2   3  10       66.57       78.76      1.28 o 
  -1   3  10       42.66       39.81      1.03 o 
   0   3  10      107.30      120.47      1.31 o 
   1   3  10      243.17      227.82      1.97 o 
   2   3  10      178.62      169.75      1.53 o 
   3   3  10       17.05       20.43      0.52 o 
   4   3  10       11.98       11.10      0.43 o 
   5   3  10      303.73      308.46      3.22 o 
   6   3  10       10.16        9.36      0.64 o 
   7   3  10        0.28        0.47      0.48 o 
   8   3  10       25.11       25.10      1.38 o 
   9   3  10        3.69        3.02      1.53 o 
  -5   4  10       21.91       21.27      1.36 o 
  -4   4  10       52.74       55.70      2.05 o 
  -3   4  10       14.18       11.83      0.75 o 
  -2   4  10        2.63        3.28      0.49 o 
  -1   4  10      104.26      101.95      1.84 o 
   0   4  10      160.94      145.84      2.32 o 
   1   4  10      122.50      120.58      1.49 o 
   2   4  10      191.75      183.96      2.24 o 
   3   4  10      427.07      424.19      3.49 o 
   4   4  10       75.51       76.26      1.21 o 
   5   4  10        0.54        1.07      0.31 o 
   6   4  10        5.38        5.15      0.51 o 
   7   4  10      168.22      168.42      2.47 o 
   8   4  10       19.74       17.42      0.98 o 
   9   4  10       13.44       14.59      1.29 o 
  -4   5  10       83.50       89.57      4.55 o 
  -3   5  10        1.74        1.99      0.62 o 
  -2   5  10      190.93      204.16      3.99 o 
  -1   5  10       31.22       28.19      1.19 o 
   0   5  10       21.65       21.99      1.36 o 
   1   5  10        1.97        4.08      0.47 o 
   2   5  10        5.01        6.71      0.37 o 
   3   5  10       97.36       98.24      1.37 o 
   4   5  10      331.02      323.85      3.28 o 
   5   5  10       24.14       23.84      0.85 o 
   6   5  10        0.52        0.65      0.54 o 
   7   5  10       40.15       38.99      1.73 o 
   8   5  10        7.99        7.65      0.99 o 
   9   5  10        7.11        5.41      1.48 o 
  -3   6  10       43.31       39.36      3.06 o 
  -2   6  10       10.08       11.17      0.98 o 
  -1   6  10        0.39       -0.21      0.62 o 
   0   6  10       33.86       32.83      1.44 o 
   1   6  10       66.33       70.44      1.47 o 
   2   6  10      107.96      114.52      1.89 o 
   3   6  10       29.70       28.63      0.87 o 
   4   6  10       36.49       35.40      1.01 o 
   5   6  10        0.52        0.37      0.36 o 
   6   6  10       12.68       11.96      0.71 o 
   7   6  10       34.67       33.83      1.36 o 
   8   6  10       24.45       23.87      2.99 o 
  -2   7  10       10.79        7.37      1.72 o 
  -1   7  10       30.07       26.37      1.56 o 
   0   7  10       75.18       76.61      2.33 o 
   1   7  10        0.04        0.28      0.49 o 
   2   7  10       25.69       26.55      1.03 o 
   3   7  10        1.18        0.62      0.41 o 
   4   7  10       14.23       11.31      1.06 o 
   5   7  10        0.32        0.50      0.70 o 
   6   7  10       44.35       44.55      1.45 o 
   7   7  10       26.66       26.93      1.25 o 
   8   7  10       38.48       35.42      1.51 o 
   0   8  10       32.65       32.47      1.91 o 
   1   8  10       98.52       97.85      3.85 o 
   2   8  10        0.51        0.82      0.46 o 
   3   8  10       11.23       10.33      0.90 o 
   4   8  10        7.68        8.74      0.90 o 
   5   8  10       20.51       19.67      1.53 o 
   6   8  10        9.06       11.00      1.36 o 
   7   8  10        0.02       -0.23      0.63 o 
   2   9  10       61.94       57.37      5.62 o 
   3   9  10       19.15       20.21      1.38 o 
   4   9  10        2.99        2.30      0.79 o 
   5   9  10      107.15      109.52      2.87 o 
   6   9  10        2.75        1.05      1.18 o 
  -4  -9  11       13.58       13.55      1.47 o 
  -3  -9  11       17.89       17.61      1.51 o 
  -2  -9  11       22.67       16.30      1.38 o 
  -6  -8  11       26.03       26.47      2.48 o 
  -5  -8  11        9.61       10.06      1.15 o 
  -4  -8  11        0.54        0.17      0.61 o 
  -3  -8  11        6.85        7.53      1.04 o 
  -2  -8  11       14.86       14.26      1.20 o 
  -1  -8  11       28.22       29.58      4.08 o 
   0  -8  11        0.32        0.54      0.47 o 
   1  -8  11        1.19        0.57      0.45 o 
  -7  -7  11      105.79      111.98      3.92 o 
  -6  -7  11       14.84       14.46      1.96 o 
  -5  -7  11       63.36       70.78      3.34 o 
  -4  -7  11        0.62        0.77      0.61 o 
  -3  -7  11       41.70       38.86      1.81 o 
  -2  -7  11        4.41        3.03      0.70 o 
  -1  -7  11       18.03       18.66      1.69 o 
   0  -7  11       61.82       59.88      2.38 o 
   1  -7  11       23.04       18.60      0.95 o 
   2  -7  11        5.86        5.81      0.56 o 
  -7  -6  11       97.73      103.07      3.56 o 
  -6  -6  11       28.42       28.30      3.97 o 
  -5  -6  11      112.22      116.25      3.68 o 
  -4  -6  11       99.20       96.46      2.02 o 
  -3  -6  11        2.43        1.82      0.55 o 
  -2  -6  11       49.14       47.57      1.61 o 
  -1  -6  11       38.30       36.99      1.54 o 
   0  -6  11      275.91      272.41      5.37 o 
   1  -6  11       88.09       84.02      1.85 o 
   2  -6  11        0.63        0.83      0.41 o 
  -8  -5  11        9.75       12.07      1.88 o 
  -7  -5  11       21.66       21.15      1.28 o 
  -6  -5  11       21.36       21.43      1.67 o 
  -5  -5  11       97.79       92.22      2.67 o 
  -4  -5  11        0.00        0.11      0.35 o 
  -3  -5  11      338.98      318.73      4.32 o 
  -2  -5  11        0.45        0.56      0.35 o 
  -1  -5  11       15.56       14.69      0.94 o 
   0  -5  11       17.10       14.63      1.12 o 
   1  -5  11      305.86      310.61      4.06 o 
   2  -5  11       19.05       18.68      1.26 o 
  -8  -4  11        7.56        4.87      1.16 o 
  -7  -4  11       38.69       39.13      1.47 o 
  -6  -4  11       61.13       64.97      1.39 o 
  -5  -4  11        1.02        0.42      0.39 o 
  -4  -4  11       58.92       57.37      1.31 o 
  -3  -4  11      158.24      145.56      2.24 o 
  -2  -4  11       26.23       25.54      1.83 o 
  -1  -4  11      214.55      215.38      3.01 o 
   0  -4  11        1.11        1.50      0.28 o 
   1  -4  11        0.17        0.24      0.22 o 
   2  -4  11       84.74       87.29      1.48 o 
   3  -4  11       28.21       27.28      1.08 o 
   5  -4  11       97.78      104.47      2.06 o 
   6  -4  11       17.03       18.37      0.98 o 
  -8  -3  11        1.69        1.38      0.75 o 
  -7  -3  11       31.99       33.98      1.40 o 
  -6  -3  11       53.22       55.50      1.27 o 
  -5  -3  11       24.41       23.28      1.08 o 
  -4  -3  11      292.25      275.69      3.11 o 
  -3  -3  11       39.15       36.35      0.79 o 
  -2  -3  11      206.46      205.12      2.60 o 
  -1  -3  11       35.09       38.72      1.06 o 
   0  -3  11       41.56       40.95      1.36 o 
   1  -3  11      296.65      297.06      4.18 o 
   2  -3  11        2.27        2.49      0.46 o 
   3  -3  11       21.92       22.19      0.74 o 
   4  -3  11        9.92        9.81      0.59 o 
   5  -3  11       47.64       46.00      1.39 o 
   6  -3  11        7.05        5.64      1.06 o 
  -7  -2  11       24.30       23.14      1.76 o 
  -6  -2  11      117.97      123.51      2.47 o 
  -5  -2  11        8.23        8.40      0.52 o 
  -4  -2  11      391.62      369.49      3.41 o 
  -3  -2  11       90.78       85.78      1.10 o 
  -2  -2  11      108.92      108.63      1.83 o 
  -1  -2  11      133.60      139.41      1.68 o 
   0  -2  11        4.05        4.18      0.39 o 
   1  -2  11      205.11      231.82      2.83 o 
   2  -2  11       22.56       19.06      0.71 o 
   3  -2  11       79.86       82.08      1.41 o 
   4  -2  11       26.96       28.24      0.96 o 
   5  -2  11       21.01       19.06      2.21 o 
   6  -2  11       70.17       73.19      3.67 o 
   7  -2  11        0.93        0.65      0.54 o 
  -7  -1  11       11.42       11.24      1.56 o 
  -6  -1  11       59.01       61.07      2.04 o 
  -5  -1  11      173.77      179.01      3.10 o 
  -4  -1  11       18.29       16.88      0.60 o 
  -3  -1  11      576.03      563.05      4.66 o 
  -2  -1  11       86.38       83.83      1.09 o 
  -1  -1  11      147.59      149.47      1.65 o 
   0  -1  11        5.44        6.69      0.38 o 
   1  -1  11      381.42      385.85      4.31 o 
   2  -1  11       96.92      104.91      1.64 o 
   3  -1  11        0.46        0.54      0.21 o 
   4  -1  11       80.85       80.22      1.45 o 
   5  -1  11       19.53       20.39      1.00 o 
   6  -1  11       29.18       27.10      1.42 o 
   7  -1  11       36.29       35.87      1.99 o 
  -7   0  11       46.59       50.68      3.55 o 
  -6   0  11        7.65        9.87      1.03 o 
  -5   0  11       23.26       24.39      1.16 o 
  -4   0  11        1.48        1.97      0.33 o 
  -3   0  11      286.71      270.40      2.74 o 
  -2   0  11       53.52       55.60      0.91 o 
  -1   0  11      513.32      510.95      3.44 o 
   0   0  11      211.40      212.00      1.96 o 
   1   0  11       69.28       63.39      1.15 o 
   2   0  11       44.23       45.35      1.07 o 
   3   0  11      361.61      363.01      7.52 o 
   4   0  11       22.12       22.90      1.01 o 
   5   0  11       26.56       28.40      1.29 o 
   6   0  11       36.36       37.00      1.43 o 
   7   0  11       46.81       47.85      2.00 o 
   8   0  11        0.01        0.19      0.63 o 
  -6   1  11      338.36      352.64      4.93 o 
  -5   1  11        6.87        6.86      0.58 o 
  -4   1  11        0.12        0.16      0.28 o 
  -3   1  11       77.24       69.68      1.20 o 
  -2   1  11       12.50       13.78      0.41 o 
  -1   1  11      438.82      457.03      3.40 o 
   0   1  11      127.11      141.48      1.19 o 
   1   1  11      239.70      232.46      2.01 o 
   2   1  11        0.71        0.49      0.19 o 
   3   1  11        8.04        7.03      0.47 o 
   4   1  11      174.29      185.29      3.10 o 
   5   1  11       61.95       65.68      2.06 o 
   6   1  11        1.39        1.22      0.57 o 
   7   1  11       16.75       15.56      1.32 o 
   8   1  11       29.91       29.76      1.84 o 
  -6   2  11       30.66       31.61      1.62 o 
  -5   2  11      109.30      113.82      2.63 o 
  -4   2  11       22.52       23.38      0.86 o 
  -3   2  11       67.69       64.17      1.19 o 
  -2   2  11      168.44      148.67      1.60 o 
  -1   2  11      498.23      497.71      3.49 o 
   0   2  11        0.06        0.05      0.17 o 
   1   2  11      205.32      213.45      1.71 o 
   2   2  11      188.34      197.96      1.62 o 
   3   2  11       71.23       63.27      1.03 o 
   4   2  11      127.24      127.22      1.72 o 
   5   2  11      136.04      144.11      4.54 o 
   6   2  11        4.08        4.25      0.78 o 
   7   2  11        0.39        0.04      0.56 o 
   8   2  11        4.57        3.05      0.88 o 
  -5   3  11      126.49      126.08      2.55 o 
  -4   3  11        3.07        2.21      0.50 o 
  -3   3  11        7.13        9.50      0.57 o 
  -2   3  11      109.15      115.62      1.71 o 
  -1   3  11       15.97       15.09      0.65 o 
   0   3  11      828.83      847.74      5.96 o 
   1   3  11       12.98       13.30      0.46 o 
   2   3  11       57.63       65.48      0.87 o 
   3   3  11      198.72      201.75      1.88 o 
   4   3  11      132.72      130.69      1.68 o 
   5   3  11      100.92       96.76      2.11 o 
   6   3  11       10.22        8.86      0.71 o 
   7   3  11       43.47       43.11      1.62 o 
   8   3  11        6.57        6.65      0.90 o 
   9   3  11        0.23        0.09      1.08 o 
  -5   4  11        7.00        6.06      0.98 o 
  -4   4  11      138.66      143.66      2.53 o 
  -3   4  11      146.11      149.23      2.72 o 
  -2   4  11       16.05       15.20      0.77 o 
  -1   4  11       86.20       82.64      1.68 o 
   0   4  11       91.27       98.50      2.02 o 
   1   4  11        5.40        5.50      0.62 o 
   2   4  11       38.42       35.90      0.78 o 
   3   4  11      134.67      133.53      1.64 o 
   4   4  11       21.74       19.18      0.67 o 
   5   4  11      410.61      412.14      5.64 o 
   6   4  11        0.80        0.75      0.41 o 
   7   4  11       65.40       65.65      1.62 o 
   8   4  11       11.83       11.35      1.01 o 
   9   4  11       87.21       94.51      2.83 o 
  -4   5  11        3.00        2.24      0.95 o 
  -3   5  11        1.86        0.84      0.57 o 
  -2   5  11      212.36      232.16      3.83 o 
  -1   5  11       28.90       25.98      1.28 o 
   0   5  11        7.24        6.34      0.58 o 
   1   5  11      118.32      123.56      2.10 o 
   2   5  11      147.70      131.82      2.04 o 
   3   5  11       20.26       19.50      0.66 o 
   4   5  11      106.91      108.91      1.61 o 
   5   5  11       27.28       26.67      0.89 o 
   6   5  11       12.25       12.06      1.37 o 
   7   5  11       45.90       47.08      1.78 o 
   8   5  11        0.10       -0.92      0.72 o 
   9   5  11        6.19        4.43      1.00 o 
  -3   6  11      160.46      168.25      4.40 o 
  -2   6  11       14.16       14.28      1.09 o 
  -1   6  11        1.29        1.50      0.80 o 
   0   6  11       84.36       82.97      2.27 o 
   1   6  11        0.55       -0.20      0.44 o 
   2   6  11        1.91        1.37      0.39 o 
   3   6  11      238.85      214.09      2.88 o 
   4   6  11        0.04        0.19      0.33 o 
   5   6  11        2.42        2.38      0.45 o 
   6   6  11       34.24       33.56      1.30 o 
   7   6  11       60.90       57.16      1.97 o 
   8   6  11       15.81       14.28      1.21 o 
  -1   7  11        1.82        0.52      0.64 o 
   0   7  11        5.30        5.73      0.86 o 
   1   7  11      126.42      128.58      2.64 o 
   2   7  11       66.50       65.17      1.70 o 
   3   7  11        0.35       -0.02      0.36 o 
   4   7  11        0.39        1.83      0.60 o 
   5   7  11        9.75        8.59      0.87 o 
   6   7  11        3.40        3.61      0.64 o 
   7   7  11        4.47        4.55      0.74 o 
   8   7  11       59.02       57.64      2.05 o 
   0   8  11       15.48       15.14      1.50 o 
   1   8  11       48.79       43.01      2.19 o 
   2   8  11       84.90       82.25      2.19 o 
   3   8  11      372.85      391.40      5.50 o 
   4   8  11        6.88        7.37      1.36 o 
   5   8  11        3.14        2.18      0.69 o 
   6   8  11        2.07        2.46      0.93 o 
   7   8  11       29.70       33.89      1.56 o 
   2   9  11       23.01       24.63      2.55 o 
   3   9  11        0.21        0.52      0.83 o 
   4   9  11       61.07       64.52      4.10 o 
   5   9  11      129.39      136.61      7.16 o 
   6   9  11        9.71        6.42      1.56 o 
  -3  -9  12        2.69        3.26      0.92 o 
  -6  -8  12       51.93       55.30      2.88 o 
  -5  -8  12       59.68       70.10      2.47 o 
  -4  -8  12       54.42       51.10      2.37 o 
  -3  -8  12       11.44       11.70      1.22 o 
  -2  -8  12        0.38       -0.22      0.52 o 
  -1  -8  12       15.77       13.43      1.11 o 
   0  -8  12       49.12       49.91      2.34 o 
  -6  -7  12      139.79      156.51      8.54 o 
  -5  -7  12       45.76       40.75      1.60 o 
  -4  -7  12        0.34        0.50      0.57 o 
  -3  -7  12       78.13       81.08      2.71 o 
  -2  -7  12      331.26      326.67      5.86 o 
  -1  -7  12       10.54        9.75      0.92 o 
   0  -7  12       57.53       50.74      1.73 o 
   1  -7  12       10.86       10.19      1.02 o 
   2  -7  12       43.41       45.77      2.41 o 
  -7  -6  12       66.20       64.91      2.88 o 
  -6  -6  12       49.63       50.81      4.26 o 
  -5  -6  12       19.80       27.69      4.92 o 
  -4  -6  12       51.94       51.60      2.60 o 
  -3  -6  12        2.50        1.49      0.83 o 
  -2  -6  12      139.61      140.73      3.89 o 
  -1  -6  12      694.86      704.04      9.74 o 
   0  -6  12      132.97      139.82      2.87 o 
   1  -6  12       37.71       33.94      1.19 o 
   2  -6  12       30.46       29.34      1.01 o 
  -7  -5  12       13.96       13.27      1.92 o 
  -6  -5  12       36.75       36.32      2.52 o 
  -5  -5  12       85.65       88.18      6.76 o 
  -4  -5  12      104.79       97.68      2.01 o 
  -3  -5  12      103.10      104.15      2.23 o 
  -2  -5  12        4.82        6.20      0.75 o 
  -1  -5  12      147.26      142.48      2.76 o 
   0  -5  12       21.05       21.64      1.15 o 
   1  -5  12      161.73      162.76      3.75 o 
   2  -5  12       35.62       35.10      0.99 o 
   3  -5  12        1.46        1.18      0.43 o 
  -7  -4  12      114.76      124.32      2.83 o 
  -6  -4  12        3.99        3.18      0.62 o 
  -5  -4  12        4.84        4.83      0.61 o 
  -4  -4  12        1.25        1.22      0.42 o 
  -3  -4  12      284.65      268.85      3.43 o 
  -2  -4  12        1.20        0.87      0.39 o 
  -1  -4  12      302.41      299.43      4.38 o 
   0  -4  12       23.30       19.09      0.88 o 
   1  -4  12       65.07       64.20      1.45 o 
   2  -4  12       12.13       12.23      0.88 o 
   3  -4  12      102.88      111.86      1.96 o 
   4  -4  12       79.38       80.31      1.72 o 
   5  -4  12      136.74      140.38      2.56 o 
  -7  -3  12       15.02       14.30      1.12 o 
  -6  -3  12       76.71       83.79      1.67 o 
  -5  -3  12      161.02      162.55      2.03 o 
  -4  -3  12       93.56       91.04      1.67 o 
  -3  -3  12       11.44       11.82      0.69 o 
  -2  -3  12      358.99      348.90      3.87 o 
  -1  -3  12        3.44        4.00      0.46 o 
   0  -3  12       41.64       43.46      1.11 o 
   1  -3  12      122.82      122.25      1.84 o 
   2  -3  12       24.80       25.13      0.84 o 
   3  -3  12       12.16       13.30      0.68 o 
   4  -3  12      201.68      209.68      3.35 o 
   5  -3  12       30.24       28.91      1.16 o 
   6  -3  12        0.32        0.84      0.79 o 
  -7  -2  12       84.75       90.63      2.62 o 
  -6  -2  12      157.49      158.26      2.88 o 
  -5  -2  12       71.94       76.37      1.37 o 
  -4  -2  12       28.00       25.90      0.86 o 
  -3  -2  12     1077.87     1055.15      7.92 o 
  -2  -2  12       49.07       49.62      1.03 o 
  -1  -2  12      113.41      106.77      1.56 o 
   0  -2  12      289.59      277.83      3.53 o 
   1  -2  12      167.23      173.11      2.42 o 
   2  -2  12      104.90      113.99      2.52 o 
   3  -2  12       26.68       27.95      1.01 o 
   4  -2  12        9.31       10.31      0.71 o 
   5  -2  12       14.08       12.84      1.13 o 
   6  -2  12       92.96       94.66      2.47 o 
   7  -2  12        1.89        1.45      0.59 o 
  -7  -1  12        8.43        7.06      1.01 o 
  -6  -1  12       23.12       22.80      1.41 o 
  -5  -1  12      194.50      196.12      3.31 o 
  -4  -1  12       53.95       47.79      0.98 o 
  -3  -1  12       52.19       50.46      1.04 o 
  -2  -1  12      436.66      423.61      3.61 o 
  -1  -1  12      161.48      164.54      2.72 o 
   0  -1  12        0.17        0.29      0.19 o 
   1  -1  12       71.05       60.06      1.29 o 
   2  -1  12     2181.57     2299.02     40.47 o 
   3  -1  12       86.87       93.54      1.77 o 
   4  -1  12       36.79       37.66      1.08 o 
   5  -1  12        4.71        6.70      0.66 o 
   6  -1  12       88.60       92.92      2.53 o 
   7  -1  12       34.90       35.10      1.72 o 
  -7   0  12       89.63       87.09      3.12 o 
  -6   0  12        3.95        5.44      0.88 o 
  -5   0  12      109.81      121.51      2.57 o 
  -4   0  12       14.47       13.15      0.68 o 
  -3   0  12      458.39      443.40      4.04 o 
  -2   0  12       31.85       33.11      0.77 o 
  -1   0  12       78.47       72.09      0.99 o 
   0   0  12      157.45      148.99      1.70 o 
   1   0  12        0.07        0.07      0.18 o 
   2   0  12      153.60      168.98      2.48 o 
   3   0  12     1060.06     1126.75     12.81 o 
   4   0  12      127.16      130.48      2.64 o 
   5   0  12       20.06       20.11      1.15 o 
   6   0  12       33.61       34.36      1.41 o 
   7   0  12      160.55      171.09      7.48 o 
   8   0  12        0.19       -0.95      0.82 o 
  -6   1  12       29.54       30.01      1.62 o 
  -5   1  12       29.29       28.92      1.57 o 
  -4   1  12       48.75       46.20      1.12 o 
  -3   1  12       81.07       69.88      1.24 o 
  -2   1  12       42.31       43.87      0.86 o 
  -1   1  12      490.14      482.78      3.83 o 
   0   1  12       26.74       28.54      0.56 o 
   1   1  12      301.35      294.70      2.52 o 
   2   1  12      111.04      107.42      1.40 o 
   3   1  12        0.47        0.50      0.25 o 
   4   1  12        1.18        1.03      0.43 o 
   5   1  12      174.65      181.72      3.83 o 
   6   1  12       32.56       31.52      1.60 o 
   7   1  12        7.30        7.18      1.03 o 
   8   1  12      128.91      136.59      3.85 o 
  -6   2  12       55.05       57.52      2.14 o 
  -5   2  12      292.84      313.69      3.89 o 
  -4   2  12       82.38       88.29      1.73 o 
  -3   2  12      147.68      143.75      1.92 o 
  -2   2  12       11.76       10.55      0.45 o 
  -1   2  12        0.15        0.26      0.18 o 
   0   2  12      133.78      124.17      1.44 o 
   1   2  12      256.39      259.92      2.20 o 
   2   2  12      294.63      304.63      2.64 o 
   3   2  12      202.67      191.20      2.22 o 
   4   2  12      120.34      113.31      1.92 o 
   5   2  12        2.05        1.07      0.39 o 
   6   2  12       16.41       16.10      1.26 o 
   7   2  12      116.47      116.38      6.07 o 
   8   2  12        1.44        1.32      0.78 o 
  -5   3  12       86.98       83.84      2.27 o 
  -4   3  12      286.48      302.28      4.25 o 
  -3   3  12       50.98       56.78      1.28 o 
  -2   3  12      263.78      282.44      3.33 o 
  -1   3  12       29.54       27.11      0.91 o 
   0   3  12      557.75      536.28      4.40 o 
   1   3  12      194.68      187.81      1.99 o 
   2   3  12       87.37       88.87      1.18 o 
   3   3  12       11.42       13.84      0.49 o 
   4   3  12       19.58       18.22      0.70 o 
   5   3  12      178.34      178.78      2.68 o 
   6   3  12        8.12        6.98      0.83 o 
   7   3  12       44.64       45.50      1.88 o 
   8   3  12       82.82       80.82      2.41 o 
  -4   4  12        3.31        3.00      0.69 o 
  -3   4  12       97.95       98.95      2.38 o 
  -2   4  12      189.91      205.36      3.40 o 
  -1   4  12       70.45       67.45      1.50 o 
   0   4  12       72.96       74.45      1.55 o 
   1   4  12      602.50      575.36      5.21 o 
   2   4  12       21.86       19.62      0.61 o 
   3   4  12       97.38       94.86      1.34 o 
   4   4  12       65.51       66.00      1.33 o 
   5   4  12       91.69       87.03      1.70 o 
   6   4  12      112.50      103.89      2.32 o 
   7   4  12        3.33        3.16      0.58 o 
   8   4  12        0.60        0.56      0.56 o 
  -3   5  12        5.84        3.48      0.75 o 
  -2   5  12        8.14        9.86      0.91 o 
  -1   5  12      262.19      273.96      3.66 o 
   0   5  12       15.69       15.33      1.13 o 
   1   5  12       99.54      105.78      1.96 o 
   2   5  12       56.22       52.45      1.31 o 
   3   5  12       86.33       77.49      1.60 o 
   4   5  12        0.59        0.48      0.38 o 
   5   5  12       62.23       61.88      1.45 o 
   6   5  12      257.18      255.47      4.86 o 
   7   5  12       12.33       12.06      1.40 o 
   8   5  12        1.43        0.19      0.65 o 
  -2   6  12        0.58        1.27      0.62 o 
  -1   6  12       21.17       23.30      1.26 o 
   0   6  12      213.84      231.82      4.63 o 
   1   6  12       52.83       51.67      1.54 o 
   2   6  12       27.43       25.54      1.87 o 
   3   6  12       67.05       70.03      1.50 o 
   4   6  12       31.16       31.56      1.00 o 
   5   6  12       14.05       12.20      0.82 o 
   6   6  12       29.33       32.48      1.44 o 
   7   6  12        6.94        7.41      0.95 o 
   8   6  12       31.63       31.01      1.62 o 
  -1   7  12      108.10      114.37      3.11 o 
   0   7  12        2.26        1.06      0.83 o 
   1   7  12      131.97      141.07      2.82 o 
   2   7  12       49.25       49.54      1.85 o 
   3   7  12       65.87       63.34      2.07 o 
   4   7  12        0.04       -0.28      0.47 o 
   5   7  12      143.34      148.37      3.11 o 
   6   7  12       34.32       37.52      1.48 o 
   7   7  12        1.30        1.09      0.70 o 
   8   7  12        2.36        2.26      0.79 o 
   0   8  12        8.39        7.64      1.24 o 
   1   8  12       54.60       61.41      3.02 o 
   2   8  12       17.90       18.11      1.35 o 
   3   8  12       11.76       10.75      1.10 o 
   4   8  12       92.33       94.50      2.70 o 
   5   8  12       10.26        7.74      1.29 o 
   6   8  12       21.08       21.21      2.09 o 
   7   8  12       68.33       65.36      3.37 o 
   3   9  12       36.35       35.83      2.60 o 
   4   9  12       24.30       23.14      2.97 o 
   5   9  12       71.03       74.19      4.06 o 
  -5  -8  13       64.39       66.86      2.48 o 
  -4  -8  13        7.09        6.48      1.15 o 
  -3  -8  13       41.70       44.70      2.87 o 
  -2  -8  13        3.66        3.14      0.82 o 
  -1  -8  13       11.03        8.74      1.01 o 
   0  -8  13       47.65       48.15      2.06 o 
  -6  -7  13       18.76       21.53      3.72 o 
  -5  -7  13       17.86       11.37      1.56 o 
  -4  -7  13        1.84        0.89      0.71 o 
  -3  -7  13       13.41       15.45      1.32 o 
  -2  -7  13       25.56       26.23      1.55 o 
  -1  -7  13       33.59       30.77      1.50 o 
   0  -7  13       30.07       27.33      2.09 o 
   1  -7  13       11.43       13.08      0.90 o 
   2  -7  13       73.77       77.02      1.89 o 
  -7  -6  13       33.05       37.56      2.31 o 
  -6  -6  13        6.87        3.67      2.11 o 
  -5  -6  13       25.66       33.29      8.20 o 
  -4  -6  13        0.22        0.22      0.48 o 
  -3  -6  13        1.50        2.65      0.71 o 
  -2  -6  13       58.61       54.84      2.03 o 
  -1  -6  13        3.76        4.67      1.69 o 
   0  -6  13       14.85       16.07      0.99 o 
   1  -6  13        0.05        0.08      0.33 o 
   2  -6  13       32.98       33.49      1.16 o 
   3  -6  13        0.91        1.22      0.52 o 
  -7  -5  13        0.93        0.46      0.89 o 
  -6  -5  13        1.96        2.73      1.00 o 
  -5  -5  13       42.07       44.03      2.28 o 
  -4  -5  13        2.51        3.99      0.71 o 
  -3  -5  13        0.88        0.55      0.41 o 
  -2  -5  13       65.72       64.13      1.93 o 
  -1  -5  13       11.53        9.80      0.79 o 
   0  -5  13       15.06       13.05      0.81 o 
   1  -5  13        2.50        1.80      0.39 o 
   2  -5  13       49.67       50.88      1.31 o 
   3  -5  13        5.92        5.98      0.52 o 
  -7  -4  13       98.21      101.91      4.42 o 
  -6  -4  13       59.67       60.28      1.62 o 
  -5  -4  13        0.09       -0.12      1.00 o 
  -4  -4  13        3.01        2.48      1.06 o 
  -3  -4  13       49.93       50.31      1.51 o 
  -2  -4  13       16.28       14.76      1.51 o 
  -1  -4  13       44.12       41.06      2.80 o 
   0  -4  13       54.98       52.95      1.50 o 
   1  -4  13        6.08        6.85      0.61 o 
   2  -4  13       31.72       30.33      1.01 o 
   3  -4  13       99.85      106.88      2.08 o 
   4  -4  13        0.14        0.20      0.34 o 
   5  -4  13        1.31        1.27      0.47 o 
  -7  -3  13        5.05        4.87      1.14 o 
  -6  -3  13       12.97       13.90      0.91 o 
  -5  -3  13      137.06      135.54      2.06 o 
  -4  -3  13      102.41      104.30      2.13 o 
  -3  -3  13        3.67        4.30      0.51 o 
  -2  -3  13      231.99      235.36      4.18 o 
  -1  -3  13       70.72       70.75      1.83 o 
   0  -3  13       21.23       19.29      0.93 o 
   1  -3  13       23.55       22.42      0.78 o 
   2  -3  13        2.15        2.04      0.50 o 
   3  -3  13       61.45       61.10      1.72 o 
   4  -3  13      101.06      102.19      2.65 o 
   5  -3  13        3.61        3.51      0.63 o 
   6  -3  13        6.99        5.97      0.74 o 
  -7  -2  13        0.01        0.21      0.75 o 
  -6  -2  13        1.22        0.41      0.66 o 
  -5  -2  13       25.58       25.49      0.89 o 
  -4  -2  13        4.68        4.06      0.43 o 
  -3  -2  13      136.48      133.77      2.06 o 
  -2  -2  13       24.34       22.99      0.86 o 
  -1  -2  13       55.34       49.08      1.20 o 
   0  -2  13      489.47      493.82      6.02 o 
   1  -2  13       45.62       46.86      1.16 o 
   2  -2  13        5.43        5.32      0.42 o 
   3  -2  13       23.50       23.28      1.04 o 
   4  -2  13       86.11       85.39      2.32 o 
   5  -2  13       14.29       13.34      0.93 o 
   6  -2  13       21.51       19.95      1.20 o 
   7  -2  13        0.46        0.63      0.57 o 
  -7  -1  13       12.86       13.19      1.15 o 
  -6  -1  13        0.15        0.14      0.67 o 
  -5  -1  13        7.66        4.63      0.74 o 
  -4  -1  13       56.62       57.65      1.17 o 
  -3  -1  13       27.91       25.80      0.81 o 
  -2  -1  13        0.73        0.93      0.20 o 
  -1  -1  13       12.93       12.33      0.61 o 
   0  -1  13       30.67       33.69      0.87 o 
   1  -1  13       49.91       47.12      1.20 o 
   2  -1  13      470.02      480.25      5.35 o 
   3  -1  13       34.79       37.52      1.60 o 
   4  -1  13        7.12        7.07      1.72 o 
   5  -1  13       50.42       53.67      2.57 o 
   6  -1  13       36.97       36.97      1.62 o 
   7  -1  13       41.98       39.81      1.83 o 
  -6   0  13        4.07        3.36      0.99 o 
  -5   0  13       13.16       11.01      1.13 o 
  -4   0  13        6.93        5.57      0.62 o 
  -3   0  13      216.77      210.24      2.45 o 
  -2   0  13       43.91       44.15      0.95 o 
  -1   0  13      297.66      299.78      2.57 o 
   0   0  13       87.66       88.46      1.13 o 
   1   0  13       75.89       74.38      1.26 o 
   2   0  13       21.00       19.65      0.80 o 
   3   0  13      105.54      109.43      2.88 o 
   4   0  13        2.35        1.25      0.47 o 
   5   0  13        2.31        3.22      0.62 o 
   6   0  13       46.20       45.34      1.66 o 
   7   0  13        2.36        2.03      0.75 o 
   8   0  13       25.29       22.84      1.65 o 
  -6   1  13        0.89        0.47      1.05 o 
  -5   1  13       29.88       31.04      1.52 o 
  -4   1  13       34.43       29.97      1.16 o 
  -3   1  13        1.61        0.82      0.36 o 
  -2   1  13       25.26       24.87      0.73 o 
  -1   1  13      153.27      151.69      1.89 o 
   0   1  13       50.07       48.92      0.79 o 
   1   1  13       97.84       90.24      1.73 o 
   2   1  13      154.69      156.12      1.81 o 
   3   1  13        0.69        0.81      0.26 o 
   4   1  13        9.61        9.03      1.02 o 
   5   1  13        0.76        0.62      0.45 o 
   6   1  13       65.81       59.51      2.23 o 
   7   1  13       35.13       36.13      2.64 o 
   8   1  13        2.45        3.15      0.94 o 
  -5   2  13      153.36      167.69      5.06 o 
  -4   2  13       51.58       51.85      1.36 o 
  -3   2  13       96.53      101.27      1.68 o 
  -2   2  13      120.46      100.26      1.89 o 
  -1   2  13       40.18       38.92      0.84 o 
   0   2  13       49.88       45.49      0.94 o 
   1   2  13      103.56      102.80      1.21 o 
   2   2  13       24.74       22.61      0.58 o 
   3   2  13       83.41       82.09      1.28 o 
   4   2  13        9.43        8.52      0.55 o 
   5   2  13        7.27        6.74      0.67 o 
   6   2  13        4.97        4.72      0.87 o 
   7   2  13      133.87      131.32      3.70 o 
   8   2  13       21.89       20.23      2.72 o 
  -5   3  13       16.78       11.66      1.93 o 
  -4   3  13       66.30       71.39      2.79 o 
  -3   3  13       20.18       19.45      0.96 o 
  -2   3  13      117.87      124.52      2.03 o 
  -1   3  13       16.03       16.78      0.68 o 
   0   3  13      574.72      555.18      4.69 o 
   1   3  13       91.06       93.32      1.41 o 
   2   3  13       96.41       96.17      1.49 o 
   3   3  13      138.49      131.66      1.57 o 
   4   3  13        8.91        8.37      0.73 o 
   5   3  13       12.12       12.36      0.70 o 
   6   3  13       32.43       31.76      1.21 o 
   7   3  13        0.85        0.36      0.50 o 
   8   3  13       60.37       62.34      2.15 o 
  -4   4  13        3.19        4.11      0.83 o 
  -3   4  13      104.30      106.94      3.37 o 
  -2   4  13        0.30        0.72      0.41 o 
  -1   4  13       40.44       36.39      1.08 o 
   0   4  13       30.56       30.52      1.46 o 
   1   4  13       56.53       56.35      1.22 o 
   2   4  13        0.38        0.57      0.27 o 
   3   4  13       28.63       30.13      0.81 o 
   4   4  13      253.91      251.22      3.10 o 
   5   4  13       50.85       51.17      1.32 o 
   6   4  13       16.34       16.84      0.88 o 
   7   4  13        2.41        2.53      0.64 o 
   8   4  13       42.95       41.79      1.62 o 
  -3   5  13        3.08        3.96      0.79 o 
  -2   5  13        0.01        0.98      0.62 o 
  -1   5  13      152.90      158.74      3.57 o 
   0   5  13       52.82       52.87      1.52 o 
   1   5  13      164.41      166.28      3.51 o 
   2   5  13       26.48       27.47      0.88 o 
   3   5  13       61.96       53.75      1.11 o 
   4   5  13       67.43       64.67      1.49 o 
   5   5  13      102.81      101.26      1.92 o 
   6   5  13       93.56       96.51      2.48 o 
   7   5  13       26.31       23.69      1.83 o 
   8   5  13        0.01        0.11      0.68 o 
  -2   6  13        0.01        0.62      0.60 o 
  -1   6  13        0.33        0.69      0.59 o 
   0   6  13       33.51       35.41      3.58 o 
   1   6  13      232.79      239.86      5.99 o 
   2   6  13        2.01        1.33      0.51 o 
   3   6  13      163.86      170.51      2.78 o 
   4   6  13        0.65        0.84      0.43 o 
   5   6  13       52.39       51.78      1.41 o 
   6   6  13       34.81       35.09      1.52 o 
   7   6  13        3.19        2.96      0.79 o 
   8   6  13        1.19       -0.52      0.69 o 
  -1   7  13      127.12      145.02      5.58 o 
   0   7  13        8.50        7.25      1.20 o 
   1   7  13        6.21        7.27      0.95 o 
   2   7  13       21.71       23.06      2.10 o 
   3   7  13       24.92       27.97      1.62 o 
   4   7  13        9.32        7.38      2.12 o 
   5   7  13       91.11       92.31      3.21 o 
   6   7  13       68.83       72.16      2.00 o 
   7   7  13       10.81       10.26      1.90 o 
   1   8  13       13.21       11.45      1.87 o 
   2   8  13       12.89       11.60      1.18 o 
   3   8  13       74.00       72.84      4.31 o 
   4   8  13       88.44       97.67      3.14 o 
   5   8  13       12.06       13.60      1.86 o 
   6   8  13        0.85        1.23      1.01 o 
  -4  -8  14        8.63        7.94      1.25 o 
  -3  -8  14       44.22       43.09      2.18 o 
  -2  -8  14        0.27        0.55      0.84 o 
  -1  -8  14       53.68       56.32      3.08 o 
  -6  -7  14        0.40        0.96      0.98 o 
  -5  -7  14       11.36        8.15      1.46 o 
  -4  -7  14        7.22        7.55      1.40 o 
  -3  -7  14        9.46        8.58      1.14 o 
  -2  -7  14       16.48       14.35      1.42 o 
  -1  -7  14        3.23        2.63      0.68 o 
   0  -7  14        0.04        0.15      0.55 o 
   1  -7  14        8.61        9.36      0.84 o 
   2  -7  14       30.52       31.67      1.29 o 
  -6  -6  14       12.87       12.76      3.39 o 
  -5  -6  14       11.70        9.86      1.44 o 
  -4  -6  14      111.93      110.29      3.14 o 
  -3  -6  14       44.46       46.22      2.07 o 
  -2  -6  14        5.99        6.91      0.93 o 
  -1  -6  14        2.18        1.52      0.57 o 
   0  -6  14        0.54        0.17      0.39 o 
   1  -6  14       52.78       49.86      1.64 o 
   2  -6  14       13.19       12.49      0.81 o 
   3  -6  14        2.42        2.23      0.48 o 
  -7  -5  14       31.67       31.87      2.05 o 
  -6  -5  14       21.95       21.76      1.81 o 
  -5  -5  14       51.93       52.98      2.51 o 
  -4  -5  14       78.90       81.91      3.88 o 
  -3  -5  14       13.54       10.38      0.93 o 
  -2  -5  14      220.00      219.41      3.99 o 
  -1  -5  14        3.95        3.05      0.57 o 
   0  -5  14        1.71        1.38      0.41 o 
   1  -5  14       23.33       22.52      1.01 o 
   2  -5  14       66.73       67.73      1.76 o 
   3  -5  14        1.28        0.82      0.39 o 
   4  -5  14        5.08        3.47      0.52 o 
  -7  -4  14       70.16       75.40      2.61 o 
  -6  -4  14       17.17       15.34      1.75 o 
  -5  -4  14       18.82       20.90      1.68 o 
  -4  -4  14       39.65       35.61      4.08 o 
  -3  -4  14      123.82      120.94      2.21 o 
  -2  -4  14       21.53       21.35      1.16 o 
  -1  -4  14       17.15       18.29      1.03 o 
   0  -4  14      270.82      268.47      4.14 o 
   1  -4  14       17.77       17.67      0.90 o 
   2  -4  14       19.01       18.39      0.87 o 
   3  -4  14       62.93       68.33      1.71 o 
   4  -4  14        0.36        0.32      0.38 o 
   5  -4  14       12.29       11.93      0.92 o 
  -7  -3  14       10.86        9.67      1.32 o 
  -6  -3  14        0.19        0.64      0.54 o 
  -5  -3  14        5.57        5.23      0.85 o 
  -4  -3  14       93.15       99.77      2.06 o 
  -3  -3  14      108.46      100.94      2.17 o 
  -2  -3  14       83.15       81.33      1.64 o 
  -1  -3  14       36.24       34.19      1.33 o 
   0  -3  14      178.71      187.12      3.25 o 
   1  -3  14       79.31       74.30      1.79 o 
   2  -3  14      192.46      195.05      3.12 o 
   3  -3  14       16.73       17.59      1.95 o 
   4  -3  14        2.60        3.11      0.53 o 
   5  -3  14       23.11       26.17      1.22 o 
   6  -3  14       10.10        8.30      0.88 o 
  -7  -2  14        0.67        0.55      0.69 o 
  -6  -2  14       36.44       38.14      1.83 o 
  -5  -2  14       13.42       11.81      0.84 o 
  -4  -2  14        0.10        0.34      0.32 o 
  -3  -2  14        1.33        0.31      0.38 o 
  -2  -2  14        0.02        0.49      0.30 o 
  -1  -2  14        6.46        5.86      0.64 o 
   0  -2  14      137.44      129.74      2.44 o 
   1  -2  14       13.78       11.03      0.64 o 
   2  -2  14       26.05       26.41      0.89 o 
   3  -2  14       35.22       34.95      1.31 o 
   4  -2  14       78.95       83.74      2.16 o 
   5  -2  14       83.70       87.64      4.67 o 
   6  -2  14       46.77       42.95      1.73 o 
  -6  -1  14        0.35        0.39      0.68 o 
  -5  -1  14       81.15       84.46      2.64 o 
  -4  -1  14      147.81      150.04      2.06 o 
  -3  -1  14        9.36        7.49      0.50 o 
  -2  -1  14        0.79        1.18      0.25 o 
  -1  -1  14       59.94       54.05      1.25 o 
   0  -1  14       56.52       52.65      1.10 o 
   1  -1  14       33.58       31.44      1.03 o 
   2  -1  14       18.40       18.29      0.78 o 
   3  -1  14       29.81       30.67      1.33 o 
   4  -1  14        8.02        7.04      0.75 o 
   5  -1  14       32.63       29.42      1.44 o 
   6  -1  14       12.40       12.73      1.07 o 
   7  -1  14        3.23        0.99      1.06 o 
  -6   0  14       75.03       83.70      2.95 o 
  -5   0  14       42.20       41.09      1.90 o 
  -4   0  14       33.38       34.70      1.19 o 
  -3   0  14        0.91        1.15      0.32 o 
  -2   0  14      309.36      295.53      3.11 o 
  -1   0  14       78.61       78.56      1.09 o 
   0   0  14       78.37       71.03      1.18 o 
   1   0  14      183.55      173.27      1.97 o 
   2   0  14        7.41        7.45      0.55 o 
   3   0  14        3.70        4.91      0.68 o 
   4   0  14      116.37      104.53      2.80 o 
   5   0  14        7.40        6.17      0.82 o 
   6   0  14       24.63       23.99      1.44 o 
   7   0  14        5.19        3.07      0.81 o 
  -6   1  14       51.39       55.02      2.50 o 
  -5   1  14       98.89      103.90      3.18 o 
  -4   1  14      112.21      107.19      3.03 o 
  -3   1  14        8.17        8.29      0.66 o 
  -2   1  14       62.04       52.58      1.08 o 
  -1   1  14      230.03      216.32      2.45 o 
   0   1  14       58.98       62.14      0.92 o 
   1   1  14       47.08       48.14      0.82 o 
   2   1  14       18.36       14.92      0.67 o 
   3   1  14       81.82       84.66      1.87 o 
   4   1  14        1.84        1.10      0.50 o 
   5   1  14      101.08      106.28      2.94 o 
   6   1  14       21.39       22.55      1.49 o 
   7   1  14       20.76       19.81      1.88 o 
   8   1  14       10.47        9.40      1.28 o 
  -5   2  14       12.68       11.23      1.28 o 
  -4   2  14        0.06        0.69      0.63 o 
  -3   2  14      118.05      115.06      3.09 o 
  -2   2  14       87.51       87.10      1.80 o 
  -1   2  14       44.47       40.45      1.14 o 
   0   2  14      120.37      111.14      1.59 o 
   1   2  14      125.37      123.25      1.39 o 
   2   2  14       30.83       28.33      0.77 o 
   3   2  14       63.31       69.33      1.37 o 
   4   2  14       79.41       79.81      1.70 o 
   5   2  14       52.33       54.26      1.63 o 
   6   2  14       37.57       37.45      2.71 o 
   7   2  14       10.03        8.90      1.19 o 
   8   2  14        0.69        0.45      0.74 o 
  -5   3  14       35.49       36.84      2.10 o 
  -4   3  14       13.05       13.75      2.60 o 
  -3   3  14        0.03       -0.09      0.57 o 
  -2   3  14       12.51       11.34      1.06 o 
  -1   3  14       39.20       42.39      1.21 o 
   0   3  14        0.95        1.07      0.29 o 
   1   3  14       13.10       13.96      0.58 o 
   2   3  14      192.90      184.80      2.58 o 
   3   3  14      104.65      100.03      1.42 o 
   4   3  14        3.31        2.18      0.47 o 
   5   3  14       22.71       23.74      0.93 o 
   6   3  14      103.55      105.08      2.24 o 
   7   3  14       18.90       18.02      2.34 o 
   8   3  14        0.55        0.34      0.62 o 
  -4   4  14       45.11       48.61      4.48 o 
  -3   4  14       90.50       91.38      2.52 o 
  -2   4  14       23.14       21.97      1.23 o 
  -1   4  14        1.41        1.74      0.62 o 
   0   4  14       89.87       86.95      2.26 o 
   1   4  14      103.87       98.49      1.72 o 
   2   4  14       71.73       75.28      1.44 o 
   3   4  14       39.15       37.19      0.91 o 
   4   4  14      271.83      262.30      3.41 o 
   5   4  14       59.18       58.91      1.61 o 
   6   4  14        1.50        1.85      0.48 o 
   7   4  14        0.46        0.30      0.46 o 
   8   4  14       53.04       51.25      2.58 o 
  -3   5  14       45.65       47.83      3.16 o 
  -2   5  14        0.38        0.15      0.54 o 
  -1   5  14      133.08      140.75      3.66 o 
   0   5  14       20.91       19.41      1.46 o 
   1   5  14        7.64        6.00      0.76 o 
   2   5  14       35.13       37.26      1.04 o 
   3   5  14        0.58        0.56      0.32 o 
   4   5  14       81.87       81.92      1.74 o 
   5   5  14      134.42      132.54      2.85 o 
   6   5  14        3.20        2.39      0.71 o 
   7   5  14        0.04        0.80      0.66 o 
   8   5  14       24.38       25.92      1.57 o 
  -2   6  14       14.93       12.57      1.92 o 
  -1   6  14       11.38       12.03      1.08 o 
   0   6  14        6.80        8.94      1.64 o 
   1   6  14       12.85       11.20      1.14 o 
   2   6  14       31.82       36.46      1.82 o 
   3   6  14       57.12       59.39      1.68 o 
   4   6  14       17.45       17.96      1.15 o 
   5   6  14        4.96        4.64      0.60 o 
   6   6  14        1.22        1.45      0.66 o 
   7   6  14       15.29       13.09      1.15 o 
   8   6  14       17.37       15.66      1.42 o 
   0   7  14       25.32       24.79      1.71 o 
   1   7  14       61.11       62.62      2.50 o 
   2   7  14        0.05        0.31      0.92 o 
   3   7  14        3.49        2.37      0.73 o 
   4   7  14        3.63        2.78      0.77 o 
   5   7  14        2.01        1.37      0.71 o 
   6   7  14        3.18        2.24      0.93 o 
   7   7  14        9.45        9.45      1.33 o 
   1   8  14        8.93        2.92      4.27 o 
   2   8  14       63.12       63.32      2.66 o 
   3   8  14        3.10        1.98      0.84 o 
   4   8  14        2.60        3.52      0.92 o 
   5   8  14        8.18        7.77      1.57 o 
   6   8  14        9.93        9.95      1.58 o 
  -4  -8  15        5.13        4.27      1.07 o 
  -3  -8  15        0.84        0.46      0.69 o 
  -2  -8  15        1.41        0.65      0.72 o 
  -1  -8  15        6.93        8.74      1.09 o 
  -5  -7  15       23.10       23.30      2.06 o 
  -4  -7  15       34.77       33.73      2.09 o 
  -3  -7  15        1.07        1.14      0.68 o 
  -2  -7  15       54.09       51.15      2.20 o 
  -1  -7  15        0.27       -0.38      0.51 o 
   0  -7  15       24.02       22.55      1.33 o 
   1  -7  15       46.20       47.79      1.76 o 
  -6  -6  15       79.03       77.96      3.30 o 
  -5  -6  15        1.29        2.49      1.05 o 
  -4  -6  15       80.62       82.62      4.26 o 
  -3  -6  15       90.64       92.65      3.04 o 
  -2  -6  15        0.05       -0.03      0.52 o 
  -1  -6  15       33.32       31.98      1.67 o 
   0  -6  15       14.45       15.63      2.96 o 
   1  -6  15      161.15      166.42      3.40 o 
   2  -6  15       33.83       30.93      1.64 o 
   3  -6  15       12.38       13.14      1.33 o 
  -6  -5  15        0.95        0.57      0.92 o 
  -5  -5  15        4.39        6.47      1.20 o 
  -4  -5  15      107.26      110.80      5.28 o 
  -3  -5  15        3.83        3.56      0.70 o 
  -2  -5  15      209.32      199.65      4.37 o 
  -1  -5  15        4.01        3.88      0.85 o 
   0  -5  15        6.94        6.27      0.77 o 
   1  -5  15        6.89        6.22      0.69 o 
   2  -5  15      117.39      122.65      2.66 o 
   3  -5  15       11.17       10.88      0.78 o 
   4  -5  15       48.27       45.81      1.47 o 
  -6  -4  15       45.47       42.84      2.74 o 
  -5  -4  15       54.30       54.78      4.94 o 
  -4  -4  15       14.60        8.20      5.70 o 
  -3  -4  15       14.76       14.60      0.87 o 
  -2  -4  15       78.97       78.86      2.25 o 
  -1  -4  15       14.45       14.82      0.99 o 
   0  -4  15      127.12      128.60      2.69 o 
   1  -4  15       15.42       17.02      1.04 o 
   2  -4  15        2.26        2.19      0.50 o 
   3  -4  15       36.80       37.96      1.36 o 
   4  -4  15        3.22        1.99      0.52 o 
   5  -4  15       10.91       11.07      1.02 o 
  -7  -3  15        2.11        0.69      1.12 o 
  -6  -3  15       32.16       36.85      1.58 o 
  -5  -3  15       29.37       31.57      1.95 o 
  -4  -3  15       90.09       85.64      2.96 o 
  -3  -3  15      319.97      309.05      3.99 o 
  -2  -3  15       30.38       27.79      1.35 o 
  -1  -3  15       92.71       89.70      2.69 o 
   0  -3  15       26.94       26.83      1.17 o 
   1  -3  15       44.56       45.53      1.46 o 
   2  -3  15      121.97      121.26      2.42 o 
   3  -3  15        1.42        1.58      0.46 o 
   4  -3  15       18.65       19.21      1.06 o 
   5  -3  15        6.52        6.46      0.76 o 
   6  -3  15       19.70       18.45      1.19 o 
  -6  -2  15       37.24       34.76      2.03 o 
  -5  -2  15       94.12      101.70      2.18 o 
  -4  -2  15        7.29        7.38      0.60 o 
  -3  -2  15      343.37      332.35      5.16 o 
  -2  -2  15       25.78       25.14      1.29 o 
  -1  -2  15       42.37       35.89      1.06 o 
   0  -2  15       64.17       67.85      1.86 o 
   1  -2  15       11.06       10.88      1.74 o 
   2  -2  15      199.15      202.84      3.38 o 
   3  -2  15        0.93        1.14      0.41 o 
   4  -2  15       38.62       37.88      1.67 o 
   5  -2  15       14.46       15.90      1.10 o 
   6  -2  15       22.28       22.18      1.34 o 
  -6  -1  15        0.22        1.30      0.66 o 
  -5  -1  15       62.20       58.75      2.51 o 
  -4  -1  15       97.42      100.08      1.73 o 
  -3  -1  15       24.46       21.80      0.70 o 
  -2  -1  15      306.59      301.49      3.57 o 
  -1  -1  15      108.66      110.51      1.93 o 
   0  -1  15       59.75       60.00      1.32 o 
   1  -1  15       12.52       11.95      1.15 o 
   2  -1  15      187.47      188.12      3.25 o 
   3  -1  15       16.30       15.94      1.05 o 
   4  -1  15        0.04        0.31      0.42 o 
   5  -1  15       34.40       33.07      1.53 o 
   6  -1  15        1.30        0.65      0.53 o 
   7  -1  15       29.17       28.88      2.45 o 
  -6   0  15      103.70      106.43      3.40 o 
  -5   0  15        6.56        6.57      1.03 o 
  -4   0  15       24.02       22.35      1.66 o 
  -3   0  15        1.51        1.27      0.34 o 
  -2   0  15      163.99      157.84      2.06 o 
  -1   0  15        0.18        0.15      0.23 o 
   0   0  15      303.19      306.98      3.08 o 
   1   0  15      105.04      105.38      1.50 o 
   2   0  15       29.95       31.29      1.01 o 
   3   0  15        8.24        9.12      2.30 o 
   4   0  15      156.52      154.30      4.70 o 
   5   0  15        3.06        2.00      0.63 o 
   6   0  15       13.81       10.89      1.12 o 
   7   0  15       20.69       19.10      1.49 o 
  -5   1  15      378.84      383.31     10.40 o 
  -4   1  15        7.50        7.68      1.01 o 
  -3   1  15        0.41        0.38      0.47 o 
  -2   1  15      118.12      115.39      1.82 o 
  -1   1  15       36.80       37.10      0.91 o 
   0   1  15      180.59      188.76      2.04 o 
   1   1  15       22.49       23.71      0.72 o 
   2   1  15      107.23      106.94      1.63 o 
   3   1  15        6.91        6.20      0.62 o 
   4   1  15        0.17        0.16      0.43 o 
   5   1  15       87.89       93.83      2.82 o 
   6   1  15        8.72        8.37      1.06 o 
   7   1  15        4.67        3.27      0.88 o 
   8   1  15        0.56       -0.09      0.70 o 
  -5   2  15       27.01       27.39      1.82 o 
  -4   2  15       76.06       79.34      3.31 o 
  -3   2  15       16.60       14.50      1.21 o 
  -2   2  15       58.83       57.76      1.50 o 
  -1   2  15       61.24       61.70      1.18 o 
   0   2  15      642.60      645.58      5.69 o 
   1   2  15        5.53        5.54      0.45 o 
   2   2  15       63.17       63.29      1.19 o 
   3   2  15       93.27       94.85      1.69 o 
   4   2  15       49.24       49.50      1.38 o 
   5   2  15       80.04       80.98      2.09 o 
   6   2  15       49.36       53.46      2.30 o 
   7   2  15        2.56        2.29      1.12 o 
   8   2  15        1.73        1.86      0.87 o 
  -4   3  15      135.76      137.04      4.08 o 
  -3   3  15        0.06       -0.21      0.59 o 
  -2   3  15        1.39        0.66      0.58 o 
  -1   3  15       88.16       94.28      2.70 o 
   0   3  15       37.13       38.81      0.94 o 
   1   3  15      364.09      373.78      3.71 o 
   2   3  15       37.14       35.32      0.99 o 
   3   3  15       26.05       27.57      0.94 o 
   4   3  15       97.05      100.67      2.77 o 
   5   3  15      124.74      130.03      2.21 o 
   6   3  15       11.42       11.31      0.87 o 
   7   3  15       16.58       15.68      1.19 o 
   8   3  15       23.78       23.13      1.47 o 
  -3   4  15       69.72       69.12      2.66 o 
  -2   4  15      179.14      183.10      4.35 o 
  -1   4  15        1.01        0.33      0.56 o 
   0   4  15       75.88       71.16      2.08 o 
   1   4  15       45.98       48.33      1.23 o 
   2   4  15       34.51       33.12      0.89 o 
   3   4  15       21.24       19.75      0.84 o 
   4   4  15      118.25      115.72      2.57 o 
   5   4  15        3.27        3.59      0.70 o 
   6   4  15      197.61      201.87      3.05 o 
   7   4  15        0.40       -0.13      0.46 o 
   8   4  15       17.41       18.44      1.23 o 
  -3   5  15       11.30       10.98      2.53 o 
  -2   5  15        1.79        1.21      0.83 o 
  -1   5  15      112.82      118.17      8.23 o 
   0   5  15       15.76       16.58      2.96 o 
   1   5  15        8.48        7.06      1.30 o 
   2   5  15       41.38       42.76      1.15 o 
   3   5  15       98.89       95.90      1.66 o 
   4   5  15        3.41        3.97      0.54 o 
   5   5  15       64.83       64.75      1.97 o 
   6   5  15       15.31       14.42      1.14 o 
   7   5  15        0.28       -0.33      0.62 o 
   8   5  15       34.76       38.93      2.38 o 
  -1   6  15       19.29       19.29      1.56 o 
   0   6  15        4.17        3.83      0.86 o 
   1   6  15       68.39       67.85      2.48 o 
   2   6  15        1.77        2.63      0.78 o 
   3   6  15        0.94        1.36      0.53 o 
   4   6  15       82.04       79.84      2.06 o 
   5   6  15        1.95        1.35      0.48 o 
   6   6  15        0.93        0.35      0.61 o 
   7   6  15       14.05       14.31      1.46 o 
   0   7  15        6.17        3.95      1.01 o 
   1   7  15        3.78        2.35      0.86 o 
   2   7  15      101.57       97.64      3.11 o 
   3   7  15      108.28      113.31      6.85 o 
   4   7  15       11.56       13.10      1.40 o 
   5   7  15        5.21        5.50      1.13 o 
   6   7  15        2.00        1.64      0.89 o 
   7   7  15        4.35        4.11      1.13 o 
   2   8  15       39.75       35.11      2.92 o 
   3   8  15       43.96       41.55      2.13 o 
   4   8  15      245.84      263.14      5.63 o 
   5   8  15        0.01       -0.09      1.00 o 
  -5  -7  16       87.94      107.09     10.69 o 
  -4  -7  16       25.61       27.35      1.65 o 
  -3  -7  16        0.60       -0.04      0.63 o 
  -2  -7  16       14.67       14.33      1.32 o 
  -1  -7  16      272.15      268.65      5.33 o 
   0  -7  16       10.01       10.76      1.04 o 
   1  -7  16       46.49       44.37      2.00 o 
  -5  -6  16       34.14       40.72      3.88 o 
  -4  -6  16        3.09        3.87      2.06 o 
  -3  -6  16       58.32       59.06      2.51 o 
  -2  -6  16        5.42        4.17      0.85 o 
  -1  -6  16      115.46      109.71      3.08 o 
   0  -6  16      271.50      273.98      5.11 o 
   1  -6  16       95.30       97.32      2.59 o 
   2  -6  16       12.12       12.11      0.93 o 
  -6  -5  16        2.40        0.60      0.72 o 
  -5  -5  16       15.50       16.96      2.78 o 
  -4  -5  16       44.06       45.80      4.09 o 
  -3  -5  16       84.30       84.04      2.69 o 
  -2  -5  16       77.25       72.54      2.53 o 
  -1  -5  16       21.27       21.80      3.83 o 
   0  -5  16       35.08       32.09      1.83 o 
   1  -5  16        0.07        0.34      0.42 o 
   2  -5  16       73.56       76.85      3.07 o 
   3  -5  16       25.49       26.42      1.22 o 
  -6  -4  16      106.27      118.63      3.81 o 
  -5  -4  16        4.70        3.15      1.09 o 
  -4  -4  16        0.42       -0.19      1.05 o 
  -3  -4  16        0.02        0.02      0.62 o 
  -2  -4  16      174.19      163.64      3.94 o 
  -1  -4  16        1.11        1.14      0.53 o 
   0  -4  16      168.14      175.19      3.37 o 
   1  -4  16        9.43        8.67      0.76 o 
   2  -4  16       18.07       15.05      1.04 o 
   3  -4  16        3.78        4.08      0.62 o 
   4  -4  16       56.37       60.28      1.85 o 
  -6  -3  16       25.33       22.10      1.81 o 
  -5  -3  16       70.01       72.65      3.56 o 
  -4  -3  16      114.37      114.94      2.76 o 
  -3  -3  16      128.57      125.68      2.53 o 
  -2  -3  16        4.90        5.14      0.59 o 
  -1  -3  16      210.08      200.64      3.77 o 
   0  -3  16       10.17        9.99      0.85 o 
   1  -3  16        2.60        1.75      0.49 o 
   2  -3  16       76.04       75.37      2.49 o 
   3  -3  16        3.59        3.96      0.63 o 
   4  -3  16        2.54        3.26      0.63 o 
   5  -3  16       78.25       79.61      2.32 o 
  -6  -2  16       24.53       28.18      2.02 o 
  -5  -2  16      174.58      187.69      3.14 o 
  -4  -2  16       39.15       41.11      1.32 o 
  -3  -2  16       20.44       21.56      1.08 o 
  -2  -2  16      577.16      577.15      8.07 o 
  -1  -2  16       35.36       35.59      1.10 o 
   0  -2  16       50.26       44.63      2.26 o 
   1  -2  16      158.19      162.24      3.11 o 
   2  -2  16      189.97      203.32      9.20 o 
   3  -2  16       64.14       67.60      2.06 o 
   4  -2  16       14.94       14.96      1.06 o 
   5  -2  16        0.58        0.98      0.54 o 
   6  -2  16        0.00        0.13      0.57 o 
  -6  -1  16        2.01       -0.13      0.64 o 
  -5  -1  16       32.92       36.32      1.48 o 
  -4  -1  16      121.79      122.91      2.05 o 
  -3  -1  16      111.08      106.32      1.74 o 
  -2  -1  16       41.20       37.87      1.17 o 
  -1  -1  16      149.06      153.21      2.16 o 
   0  -1  16      106.09      107.88      1.91 o 
   1  -1  16        0.25        0.66      0.36 o 
   2  -1  16        4.09        3.39      0.54 o 
   3  -1  16      924.19      965.74     12.94 o 
   4  -1  16       12.65       11.92      1.12 o 
   5  -1  16       25.50       26.71      1.45 o 
   6  -1  16        1.74        2.78      0.71 o 
  -6   0  16       98.70      100.96      3.67 o 
  -5   0  16        4.09        2.16      0.93 o 
  -4   0  16       41.04       43.84      1.50 o 
  -3   0  16       18.12       17.78      0.77 o 
  -2   0  16      260.99      259.95      2.91 o 
  -1   0  16       57.87       56.97      1.26 o 
   0   0  16       40.24       41.65      1.04 o 
   1   0  16      119.85      117.95      1.77 o 
   2   0  16        1.06        0.87      0.34 o 
   3   0  16       41.55       46.87      3.12 o 
   4   0  16      214.17      227.22      4.59 o 
   5   0  16       84.59       91.99      2.80 o 
   6   0  16        4.54        2.76      0.80 o 
   7   0  16       11.31       10.98      1.29 o 
  -5   1  16        3.13        2.41      0.87 o 
  -4   1  16       45.77       43.27      1.97 o 
  -3   1  16       27.81       24.30      1.13 o 
  -2   1  16       94.89       86.15      1.64 o 
  -1   1  16       10.74       10.17      0.54 o 
   0   1  16      236.74      232.65      2.76 o 
   1   1  16       13.18       13.64      0.65 o 
   2   1  16      218.54      228.63      3.38 o 
   3   1  16       97.01       98.67      2.21 o 
   4   1  16        0.57        0.14      0.47 o 
   5   1  16        0.45       -0.34      0.60 o 
   6   1  16       47.23       45.19      3.96 o 
   7   1  16       21.54       24.62      2.14 o 
  -5   2  16       50.46       48.39      2.43 o 
  -4   2  16      258.73      265.01      5.61 o 
  -3   2  16       26.93       27.40      1.58 o 
  -2   2  16      149.12      153.66      2.86 o 
  -1   2  16        2.53        2.12      0.37 o 
   0   2  16        1.98        1.45      0.32 o 
   1   2  16       66.74       62.89      1.26 o 
   2   2  16       95.40       97.68      1.65 o 
   3   2  16      138.02      143.19      2.22 o 
   4   2  16       73.45       71.62      1.72 o 
   5   2  16       95.07       93.05      2.32 o 
   6   2  16        6.34        6.97      0.83 o 
   7   2  16        9.97        9.85      1.72 o 
   8   2  16       43.55       44.53      2.45 o 
  -4   3  16       70.40       69.49      2.74 o 
  -3   3  16      133.41      137.07      3.72 o 
  -2   3  16       75.05       81.59      2.66 o 
  -1   3  16      183.36      188.01      4.08 o 
   0   3  16       28.12       26.45      0.82 o 
   1   3  16      342.96      343.28      3.52 o 
   2   3  16       74.40       73.82      1.47 o 
   3   3  16       51.74       54.56      1.66 o 
   4   3  16        2.41        2.60      0.48 o 
   5   3  16        0.89        1.07      0.41 o 
   6   3  16       78.79       79.97      2.13 o 
   7   3  16        5.04        4.13      1.13 o 
   8   3  16       24.94       25.67      1.59 o 
  -3   4  16        0.07        0.12      0.92 o 
  -2   4  16       38.56       34.08      1.84 o 
  -1   4  16      126.79      130.78      3.46 o 
   0   4  16       24.76       24.79      1.41 o 
   1   4  16       52.00       54.57      1.32 o 
   2   4  16      194.33      191.76      2.39 o 
   3   4  16       31.57       29.10      1.03 o 
   4   4  16       57.19       58.24      1.83 o 
   5   4  16       28.33       28.99      1.41 o 
   6   4  16       52.40       50.75      1.90 o 
   7   4  16       33.87       32.33      1.31 o 
   8   4  16        1.66        0.41      0.63 o 
  -2   5  16        1.34        2.31      2.40 o 
  -1   5  16        8.30        7.27      1.09 o 
   0   5  16      178.40      186.01      4.35 o 
   1   5  16       12.58       12.90      1.16 o 
   2   5  16       26.19       25.27      0.95 o 
   3   5  16       23.41       22.91      0.97 o 
   4   5  16       31.00       30.03      1.09 o 
   5   5  16        0.03        0.56      0.56 o 
   6   5  16       23.27       24.37      1.40 o 
   7   5  16       67.05       69.84      3.71 o 
  -1   6  16        0.02        0.01      0.78 o 
   0   6  16        2.22        1.78      0.79 o 
   1   6  16      167.23      172.20      4.21 o 
   2   6  16       24.31       23.09      2.26 o 
   3   6  16       36.15       37.07      1.41 o 
   4   6  16       33.39       34.70      1.42 o 
   5   6  16       22.79       23.90      1.41 o 
   6   6  16        7.18        7.11      0.92 o 
   7   6  16       11.04       13.30      1.20 o 
   1   7  16        0.01        0.36      0.77 o 
   2   7  16       96.60       98.63      3.18 o 
   3   7  16       36.82       40.52      2.25 o 
   4   7  16       24.93       22.89      2.13 o 
   5   7  16        0.04       -0.23      0.68 o 
   6   7  16       72.37       82.11      2.90 o 
   4   8  16        6.85        8.62      1.18 o 
  -4  -7  17        3.30        2.83      1.35 o 
  -3  -7  17        2.41        2.30      0.94 o 
  -2  -7  17        1.00        1.60      0.75 o 
  -1  -7  17       17.81       19.18      1.48 o 
   0  -7  17       13.45       11.26      2.03 o 
  -5  -6  17        5.28        5.37      2.92 o 
  -4  -6  17        1.43        1.31      0.71 o 
  -3  -6  17        0.30        0.57      0.70 o 
  -2  -6  17        0.12       -0.27      0.56 o 
  -1  -6  17       38.85       37.39      5.33 o 
   0  -6  17        3.74        4.14      1.23 o 
   1  -6  17        3.45        2.89      0.70 o 
   2  -6  17        0.77        0.08      0.51 o 
  -5  -5  17        1.09        0.84      0.88 o 
  -4  -5  17       22.29       22.79      1.92 o 
  -3  -5  17        0.70        0.62      0.52 o 
  -2  -5  17        0.02        0.05      0.57 o 
  -1  -5  17       45.10       46.78      3.07 o 
   0  -5  17        1.87        1.27      0.60 o 
   1  -5  17        0.46        0.33      0.43 o 
   2  -5  17        2.74        2.12      0.61 o 
   3  -5  17       29.38       31.42      1.43 o 
  -6  -4  17       71.08       71.29      2.98 o 
  -5  -4  17       74.29       76.76      3.18 o 
  -4  -4  17        0.04       -0.66      1.07 o 
  -3  -4  17        0.01        0.19      0.46 o 
  -2  -4  17       63.63       67.86      2.52 o 
  -1  -4  17        8.48        8.74      1.68 o 
   0  -4  17       18.68       17.29      1.62 o 
   1  -4  17       18.02       16.50      1.13 o 
   2  -4  17        7.02        5.46      0.97 o 
   3  -4  17       16.50       16.69      1.09 o 
   4  -4  17       58.23       61.47      2.00 o 
  -6  -3  17        0.38        0.23      1.26 o 
  -5  -3  17       15.15       14.88      1.16 o 
  -4  -3  17       46.72       46.04      2.52 o 
  -3  -3  17       91.15       92.76      3.20 o 
  -2  -3  17        2.84        3.09      0.56 o 
  -1  -3  17      147.95      144.56      3.17 o 
   0  -3  17       72.24       72.59      2.10 o 
   1  -3  17        3.72        3.30      0.60 o 
   2  -3  17        2.10        2.51      0.78 o 
   3  -3  17        2.87        2.84      0.60 o 
   4  -3  17       33.27       32.34      1.51 o 
   5  -3  17       32.59       32.95      1.60 o 
  -6  -2  17        2.43        2.98      1.02 o 
  -5  -2  17        3.20        3.07      0.78 o 
  -4  -2  17       20.46       21.51      1.02 o 
  -3  -2  17        3.10        3.05      0.65 o 
  -2  -2  17       60.25       61.32      1.59 o 
  -1  -2  17        1.78        1.27      0.40 o 
   0  -2  17        7.53        6.01      0.74 o 
   1  -2  17      218.50      225.06      3.95 o 
   2  -2  17       47.36       48.10      2.15 o 
   3  -2  17        0.77        1.15      0.54 o 
   4  -2  17        6.67        7.30      0.88 o 
   5  -2  17       29.08       32.58      1.80 o 
   6  -2  17       11.23       10.45      1.11 o 
  -6  -1  17        0.82       -0.29      1.20 o 
  -5  -1  17        0.05       -0.06      0.74 o 
  -4  -1  17       11.69       10.24      0.83 o 
  -3  -1  17       86.34       92.01      1.94 o 
  -2  -1  17       33.33       30.23      1.23 o 
  -1  -1  17       20.26       21.01      0.82 o 
   0  -1  17       30.22       30.08      1.03 o 
   1  -1  17       18.83       17.82      1.07 o 
   2  -1  17        1.00        1.12      0.45 o 
   3  -1  17      268.10      272.76      5.13 o 
   4  -1  17       25.73       23.18      1.62 o 
   5  -1  17        2.76        3.10      1.02 o 
   6  -1  17       14.92       13.88      1.51 o 
  -5   0  17        6.79        8.26      1.14 o 
  -4   0  17       10.08        9.46      1.06 o 
  -3   0  17        4.33        4.61      0.50 o 
  -2   0  17      138.26      140.85      2.29 o 
  -1   0  17       32.41       31.03      0.94 o 
   0   0  17      223.35      228.53      2.81 o 
   1   0  17        7.61        8.04      0.55 o 
   2   0  17       28.81       28.01      1.07 o 
   3   0  17        2.24        2.02      1.03 o 
   4   0  17       38.88       40.06      2.00 o 
   5   0  17        1.48        1.63      0.67 o 
   6   0  17        0.08        0.69      0.64 o 
   7   0  17       16.81       17.04      3.53 o 
  -5   1  17       18.03       15.44      1.44 o 
  -4   1  17       50.37       49.57      2.24 o 
  -3   1  17       25.57       24.54      1.18 o 
  -2   1  17        5.60        4.36      0.48 o 
  -1   1  17        7.43        6.70      0.56 o 
   0   1  17       62.25       59.09      1.85 o 
   1   1  17        2.23        1.72      0.36 o 
   2   1  17       76.05       74.04      1.43 o 
   3   1  17       84.06       85.84      2.12 o 
   4   1  17        4.78        4.06      0.62 o 
   5   1  17        9.43       11.08      1.19 o 
   6   1  17        0.40        0.74      0.63 o 
   7   1  17       44.34       39.68      2.18 o 
  -4   2  17      140.22      154.47      4.09 o 
  -3   2  17       52.86       56.60      2.68 o 
  -2   2  17       77.37       85.62      2.08 o 
  -1   2  17       49.85       45.03      1.11 o 
   0   2  17       79.64       81.72      1.62 o 
   1   2  17       44.18       42.40      1.16 o 
   2   2  17       59.24       62.01      1.33 o 
   3   2  17        1.44        1.89      0.47 o 
   4   2  17       34.50       34.37      1.25 o 
   5   2  17        0.52        0.55      0.48 o 
   6   2  17        1.00        0.57      0.53 o 
   7   2  17        3.92        3.66      1.01 o 
  -4   3  17       12.87        9.99      1.27 o 
  -3   3  17       59.85       62.17      3.93 o 
  -2   3  17       16.87       15.70      2.62 o 
  -1   3  17       91.85       94.34      2.16 o 
   0   3  17        0.17        0.82      0.35 o 
   1   3  17      326.57      331.48      3.93 o 
   2   3  17       52.66       49.59      1.45 o 
   3   3  17       37.81       38.87      1.46 o 
   4   3  17       69.76       70.50      1.62 o 
   5   3  17        0.16       -0.38      0.39 o 
   6   3  17        1.53        1.17      0.55 o 
   7   3  17        8.71        6.14      0.93 o 
  -3   4  17        0.41       -0.66      0.92 o 
  -2   4  17       68.27       63.26      4.79 o 
  -1   4  17        6.96        5.88      0.95 o 
   0   4  17       12.23       12.57      1.12 o 
   1   4  17       45.86       48.14      1.34 o 
   2   4  17       12.07       12.01      0.80 o 
   3   4  17        1.15        0.99      0.42 o 
   4   4  17        1.58        1.24      0.58 o 
   5   4  17       84.75       88.74      2.43 o 
   6   4  17       42.15       44.02      1.83 o 
   7   4  17       24.32       23.49      1.18 o 
  -2   5  17       13.07       11.21      1.34 o 
  -1   5  17        0.39        1.75      0.78 o 
   0   5  17      128.69      135.96      4.44 o 
   1   5  17       75.51       78.31      2.57 o 
   2   5  17      108.47      110.44      2.09 o 
   3   5  17       39.97       41.87      1.29 o 
   4   5  17       32.72       30.04      1.36 o 
   5   5  17       44.41       43.65      1.70 o 
   6   5  17       37.25       40.31      1.74 o 
   7   5  17       27.92       29.85      2.09 o 
   0   6  17        6.63        3.80      0.94 o 
   1   6  17       10.44        8.53      1.12 o 
   2   6  17      114.04      115.75      3.27 o 
   3   6  17        0.02        0.44      0.52 o 
   4   6  17       83.41       86.92      2.21 o 
   5   6  17       14.30       14.57      1.09 o 
   6   6  17       29.97       30.53      1.54 o 
   7   6  17       22.47       23.90      1.89 o 
   1   7  17        3.30        4.28      0.99 o 
   2   7  17        1.89        1.54      0.82 o 
   3   7  17        0.01       -0.40      0.66 o 
   4   7  17       21.03       22.58      2.13 o 
   5   7  17        4.80        6.09      1.45 o 
   6   7  17       35.60       39.01      2.06 o 
  -2  -7  18        2.92        1.79      0.82 o 
  -1  -7  18        6.84        5.16      1.03 o 
  -4  -6  18        8.95       10.56      2.95 o 
  -3  -6  18       60.72       56.86      2.61 o 
  -2  -6  18       33.45       35.18      2.00 o 
  -1  -6  18        0.20       -0.10      0.57 o 
   0  -6  18        0.66       -0.45      0.52 o 
   1  -6  18        0.30        0.80      0.78 o 
  -5  -5  18       19.36       20.35      3.19 o 
  -4  -5  18       39.66       39.03      4.44 o 
  -3  -5  18       50.47       50.68      2.02 o 
  -2  -5  18        0.65        0.28      0.59 o 
  -1  -5  18       75.93       74.26      2.77 o 
   0  -5  18        8.32        8.91      1.12 o 
   1  -5  18        0.56        0.26      0.50 o 
   2  -5  18       12.63       12.88      1.06 o 
   3  -5  18       24.58       25.41      1.60 o 
  -5  -4  18       17.53       14.64      1.25 o 
  -4  -4  18       10.00        6.39      3.78 o 
  -3  -4  18       31.17       33.07      1.42 o 
  -2  -4  18       78.00       81.28      2.36 o 
  -1  -4  18        7.07        6.86      0.98 o 
   0  -4  18       34.64       33.25      3.31 o 
   1  -4  18      130.80      132.99      3.33 o 
   2  -4  18       15.23       15.04      1.13 o 
   3  -4  18        1.76        1.01      0.73 o 
   4  -4  18       22.61       26.60      1.42 o 
  -5  -3  18        0.01       -0.05      0.67 o 
  -4  -3  18        0.97        1.74      1.72 o 
  -3  -3  18       36.49       39.80      2.55 o 
  -2  -3  18       38.46       41.25      1.45 o 
  -1  -3  18       51.16       51.28      2.15 o 
   0  -3  18       20.43       23.98      1.47 o 
   1  -3  18       40.17       44.30      1.66 o 
   2  -3  18       17.49       17.44      1.21 o 
   3  -3  18       70.30       73.83      2.33 o 
   4  -3  18       14.79       15.73      1.19 o 
   5  -3  18        0.69        0.11      0.55 o 
  -5  -2  18       32.21       30.80      1.94 o 
  -4  -2  18       10.28        9.84      1.05 o 
  -3  -2  18        5.29        4.26      0.76 o 
  -2  -2  18        1.32        1.92      0.46 o 
  -1  -2  18        5.44        6.26      0.78 o 
   0  -2  18        0.54        0.56      0.44 o 
   1  -2  18       76.83       75.83      2.18 o 
   2  -2  18        0.76        0.88      0.50 o 
   3  -2  18       17.64       19.89      1.31 o 
   4  -2  18        7.39        7.46      0.94 o 
   5  -2  18       20.81       22.24      2.92 o 
  -5  -1  18        0.06        0.10      1.06 o 
  -4  -1  18       47.61       50.54      2.32 o 
  -3  -1  18       79.93       86.07      1.90 o 
  -2  -1  18        2.16        4.16      2.05 o 
  -1  -1  18        6.66        6.12      0.56 o 
   0  -1  18       18.47       18.37      0.78 o 
   1  -1  18       37.08       38.48      1.56 o 
   2  -1  18       20.20       19.50      1.35 o 
   3  -1  18       10.78        9.86      1.05 o 
   4  -1  18        3.33        3.66      0.78 o 
   5  -1  18        7.26        6.34      1.10 o 
   6  -1  18        8.19        7.32      1.08 o 
  -5   0  18       48.63       53.30      2.34 o 
  -4   0  18       48.68       49.68      3.16 o 
  -3   0  18       10.26       10.98      0.98 o 
  -2   0  18        4.34        2.87      0.53 o 
  -1   0  18      215.73      213.14      3.46 o 
   0   0  18       44.23       46.13      1.39 o 
   1   0  18       24.80       24.52      0.87 o 
   2   0  18       48.17       50.67      1.48 o 
   3   0  18        1.43        0.27      0.53 o 
   4   0  18        0.01        0.12      0.52 o 
   5   0  18       59.18       60.19      2.42 o 
   6   0  18        1.78        1.46      0.74 o 
  -4   1  18       46.26       43.40      2.06 o 
  -3   1  18       87.29       92.04      4.89 o 
  -2   1  18       12.72       13.66      0.82 o 
  -1   1  18       31.46       33.23      1.23 o 
   0   1  18       95.53       94.97      2.11 o 
   1   1  18       56.90       57.32      1.47 o 
   2   1  18       14.21       14.59      0.72 o 
   3   1  18        0.93        0.52      0.41 o 
   4   1  18       37.13       39.55      2.92 o 
   5   1  18        0.56        0.77      1.17 o 
   6   1  18       30.20       27.39      1.84 o 
   7   1  18        8.90        8.17      1.30 o 
  -4   2  18       30.11       30.06      2.37 o 
  -3   2  18        0.10        0.98      0.68 o 
  -2   2  18       60.21       63.91      1.89 o 
  -1   2  18       40.00       40.75      1.09 o 
   0   2  18       11.18        9.39      0.66 o 
   1   2  18       45.07       42.65      1.40 o 
   2   2  18       80.75       80.43      1.73 o 
   3   2  18       13.24       13.39      0.78 o 
   4   2  18       18.96       19.86      1.05 o 
   5   2  18        4.27        5.09      0.78 o 
   6   2  18       37.66       39.45      1.68 o 
   7   2  18        6.82        6.26      1.24 o 
  -3   3  18        1.06        0.51      0.71 o 
  -2   3  18        1.82        1.06      0.69 o 
  -1   3  18        5.62        4.50      0.67 o 
   0   3  18       20.48       21.26      1.19 o 
   1   3  18        4.94        2.78      0.48 o 
   2   3  18        0.01        0.07      0.42 o 
   3   3  18       92.89       94.29      2.35 o 
   4   3  18       59.96       60.72      1.55 o 
   5   3  18       20.44       21.38      1.03 o 
   6   3  18       19.36       20.11      1.29 o 
   7   3  18       26.65       26.05      1.56 o 
  -2   4  18       78.16       83.61      2.95 o 
  -1   4  18       29.32       32.11      1.77 o 
   0   4  18        0.30        0.00      0.55 o 
   1   4  18       64.94       66.79      1.60 o 
   2   4  18       35.61       33.92      1.16 o 
   3   4  18       20.38       18.19      1.12 o 
   4   4  18        0.53        0.32      0.54 o 
   5   4  18      133.76      133.92      4.97 o 
   6   4  18       28.53       29.26      2.02 o 
   7   4  18        2.39        2.90      0.87 o 
  -1   5  18        6.98        9.19      1.38 o 
   0   5  18       60.23       65.26      2.49 o 
   1   5  18       10.30       11.59      1.17 o 
   2   5  18        2.66        2.07      0.62 o 
   3   5  18       54.20       57.52      1.51 o 
   4   5  18        4.22        3.93      0.76 o 
   5   5  18       43.78       43.37      1.76 o 
   6   5  18       38.63       35.31      2.15 o 
   7   5  18        0.01        0.54      0.86 o 
   0   6  18        7.21        5.08      1.07 o 
   1   6  18       19.33       17.92      1.47 o 
   2   6  18        2.82        1.85      1.34 o 
   3   6  18        6.50        7.02      0.97 o 
   4   6  18       16.13       16.54      1.07 o 
   5   6  18       10.10        9.62      0.99 o 
   6   6  18        0.04        0.50      0.69 o 
   2   7  18       34.94       34.18      1.98 o 
   3   7  18        0.01        0.05      0.96 o 
   4   7  18        0.07        0.34      0.98 o 
   5   7  18        3.53        2.53      1.33 o 
  -3  -6  19       40.73       34.93      2.19 o 
  -2  -6  19       69.76       68.91      2.80 o 
  -1  -6  19        1.20        1.09      0.68 o 
   0  -6  19       14.09       13.35      1.28 o 
  -4  -5  19        1.48        3.14      1.61 o 
  -3  -5  19       65.87       72.94      2.49 o 
  -2  -5  19        6.48        6.51      1.10 o 
  -1  -5  19      104.37      100.18      3.21 o 
   0  -5  19        7.42        6.88      1.02 o 
   1  -5  19        0.89        1.13      0.61 o 
   2  -5  19        3.16        1.60      0.64 o 
  -5  -4  19       38.32       38.14      3.31 o 
  -4  -4  19       20.07       20.18      1.82 o 
  -3  -4  19       58.33       57.64      2.21 o 
  -2  -4  19        0.40        1.12      0.72 o 
  -1  -4  19       28.44       27.71      1.69 o 
   0  -4  19        7.59        8.24      1.05 o 
   1  -4  19       69.09       75.71      2.54 o 
   2  -4  19       18.65       20.99      1.38 o 
   3  -4  19        1.90        1.58      0.62 o 
  -5  -3  19       20.43       21.87      1.88 o 
  -4  -3  19       13.59       11.30      1.13 o 
  -3  -3  19      129.86      128.94      8.12 o 
  -2  -3  19      225.94      232.24      3.78 o 
  -1  -3  19       15.77       13.91      1.31 o 
   0  -3  19       39.51       42.49      1.97 o 
   1  -3  19       12.37       12.18      1.37 o 
   2  -3  19       46.20       42.96      2.21 o 
   3  -3  19       33.15       37.65      3.02 o 
   4  -3  19        1.53        2.19      0.71 o 
  -5  -2  19       39.58       33.63      2.91 o 
  -4  -2  19       55.67       56.73      2.01 o 
  -3  -2  19        7.05        8.75      0.96 o 
  -2  -2  19      205.82      201.72      3.88 o 
  -1  -2  19        1.18        0.49      0.49 o 
   0  -2  19       11.91       13.94      1.25 o 
   1  -2  19       34.02       33.24      1.51 o 
   2  -2  19       26.23       27.99      2.27 o 
   3  -2  19      131.61      136.59      3.52 o 
   4  -2  19        0.25        0.46      0.56 o 
   5  -2  19       15.17       15.20      1.82 o 
  -5  -1  19        1.67        1.15      1.26 o 
  -4  -1  19       46.75       49.83      1.83 o 
  -3  -1  19       38.82       42.30      1.68 o 
  -2  -1  19       20.81       20.75      2.82 o 
  -1  -1  19      111.39      111.20      2.65 o 
   0  -1  19       86.61       88.01      1.68 o 
   1  -1  19       24.46       24.02      1.11 o 
   2  -1  19       14.03       13.87      1.96 o 
   3  -1  19       72.73       78.19      3.64 o 
   4  -1  19        0.35        1.39      0.65 o 
   5  -1  19        1.11        0.86      0.74 o 
   6  -1  19       11.88       10.45      1.34 o 
  -4   0  19        2.49        3.38      1.29 o 
  -3   0  19       18.86       18.44      1.00 o 
  -2   0  19        3.38        3.72      0.49 o 
  -1   0  19       82.44       79.74      2.18 o 
   0   0  19       10.73       11.62      0.90 o 
   1   0  19      126.28      127.84      2.05 o 
   2   0  19       42.91       46.40      1.63 o 
   3   0  19       12.86       13.49      1.28 o 
   4   0  19        0.47        0.35      0.59 o 
   5   0  19       72.90       76.41      4.41 o 
   6   0  19        0.03       -0.08      0.70 o 
  -4   1  19      301.14      313.49      9.27 o 
  -3   1  19        6.46        7.06      1.50 o 
  -2   1  19        0.88        0.58      0.61 o 
  -1   1  19       97.78       98.69      1.99 o 
   0   1  19       76.36       74.36      2.08 o 
   1   1  19       41.31       42.45      1.56 o 
   2   1  19        3.03        2.46      0.46 o 
   3   1  19       36.43       40.25      1.38 o 
   4   1  19        9.28       10.48      0.95 o 
   5   1  19        2.07        2.49      0.82 o 
   6   1  19       38.82       41.42      2.25 o 
  -3   2  19       35.83       35.58      1.87 o 
  -2   2  19       11.16       10.21      0.87 o 
  -1   2  19       38.84       39.62      1.56 o 
   0   2  19        8.53        9.06      0.69 o 
   1   2  19      507.70      521.37      6.48 o 
   2   2  19        3.13        2.41      0.57 o 
   3   2  19       15.72       13.94      0.82 o 
   4   2  19       44.41       49.67      1.59 o 
   5   2  19       29.06       32.20      2.64 o 
   6   2  19       29.68       29.81      1.87 o 
   7   2  19       12.09       10.78      2.37 o 
  -3   3  19      109.83      116.83      3.51 o 
  -2   3  19        3.98        3.63      0.91 o 
  -1   3  19        0.25        0.32      0.63 o 
   0   3  19       59.46       60.75      1.86 o 
   1   3  19       24.22       24.00      1.01 o 
   2   3  19       92.36       92.17      2.32 o 
   3   3  19       44.41       44.01      2.73 o 
   4   3  19       18.76       19.17      1.23 o 
   5   3  19       42.00       46.70      1.60 o 
   6   3  19       81.30       83.84      2.86 o 
   7   3  19        0.04        0.11      0.67 o 
  -2   4  19       23.93       25.28      2.11 o 
  -1   4  19      145.90      152.56      3.93 o 
   0   4  19        0.76        0.87      0.67 o 
   1   4  19       54.79       56.09      1.78 o 
   2   4  19       11.97       14.18      0.83 o 
   3   4  19       38.55       36.84      1.52 o 
   4   4  19        8.18        8.27      0.94 o 
   5   4  19       81.43       88.50      2.52 o 
   6   4  19        0.27        0.44      0.88 o 
   7   4  19       63.91       70.06      2.47 o 
  -1   5  19        0.13        0.79      0.75 o 
   0   5  19       38.46       37.01      1.94 o 
   1   5  19        9.13        7.60      1.05 o 
   2   5  19        5.34        5.55      0.92 o 
   3   5  19       14.03       15.43      1.14 o 
   4   5  19       41.02       37.11      2.13 o 
   5   5  19        0.05        0.35      0.62 o 
   6   5  19       28.29       27.14      1.54 o 
   1   6  19        4.21        3.58      0.97 o 
   2   6  19       47.18       47.12      3.08 o 
   3   6  19        5.26        3.32      1.19 o 
   4   6  19        0.17        0.19      0.78 o 
   5   6  19       18.45       16.60      1.52 o 
  -2  -6  20       51.37       53.50      2.56 o 
  -1  -6  20        4.72        3.05      0.92 o 
  -4  -5  20        3.12        3.26      1.20 o 
  -3  -5  20       18.33       15.35      1.63 o 
  -2  -5  20       50.53       45.39      5.66 o 
  -1  -5  20       44.85       42.68      4.09 o 
   0  -5  20       26.56       30.61      1.82 o 
   1  -5  20        3.95        2.12      0.79 o 
   2  -5  20        2.81        4.48      0.87 o 
  -4  -4  20        5.38        5.77      1.18 o 
  -3  -4  20        0.17        0.01      0.92 o 
  -2  -4  20        0.32        0.49      0.62 o 
  -1  -4  20       89.11       91.12      3.12 o 
   0  -4  20        0.80        1.43      0.69 o 
   1  -4  20       66.50       64.97      2.47 o 
   2  -4  20        7.63        6.99      1.00 o 
   3  -4  20        1.78        1.57      0.71 o 
  -4  -3  20       48.17       46.65      1.96 o 
  -3  -3  20       65.74       67.85      2.27 o 
  -2  -3  20       97.13       97.14      2.38 o 
  -1  -3  20        3.81        3.52      2.51 o 
   0  -3  20       97.41       91.91      4.72 o 
   1  -3  20        7.41        6.79      1.01 o 
   2  -3  20        1.31        0.91      0.62 o 
   3  -3  20       42.85       49.43      3.12 o 
   4  -3  20        0.52        0.25      0.60 o 
  -4  -2  20      137.14      147.72      5.19 o 
  -3  -2  20       10.47       10.68      1.44 o 
  -2  -2  20       15.16       13.86      1.71 o 
  -1  -2  20      225.51      225.41      3.23 o 
   0  -2  20       26.03       25.63      1.68 o 
   1  -2  20       17.50       17.87      1.82 o 
   2  -2  20       54.87       59.46      6.18 o 
   3  -2  20      120.81      125.40      3.49 o 
   4  -2  20       24.08       21.24      1.54 o 
   5  -2  20        8.53        7.27      1.10 o 
  -4  -1  20       20.74       21.73      1.73 o 
  -3  -1  20       56.44       60.31      2.02 o 
  -2  -1  20      110.64      109.25      2.72 o 
  -1  -1  20       19.08       20.81      2.21 o 
   0  -1  20       47.76       50.83      1.41 o 
   1  -1  20       58.86       60.70      1.93 o 
   2  -1  20        0.48        0.70      0.77 o 
   3  -1  20        1.18       -0.36      0.57 o 
   4  -1  20      311.89      341.38      7.41 o 
   5  -1  20        0.28       -0.48      0.65 o 
  -4   0  20        1.61        1.47      0.87 o 
  -3   0  20        8.78        8.79      0.79 o 
  -2   0  20       21.98       20.92      1.24 o 
  -1   0  20       93.01       94.59      2.45 o 
   0   0  20       55.50       58.72      1.89 o 
   1   0  20       22.42       23.78      0.99 o 
   2   0  20       75.24       77.72      2.20 o 
   3   0  20        2.12        0.69      0.53 o 
   4   0  20       11.38       12.60      1.33 o 
   5   0  20       33.52       41.13      2.16 o 
   6   0  20       35.40       37.03      2.18 o 
  -3   1  20       39.29       39.73      2.79 o 
  -2   1  20       22.60       21.19      1.23 o 
  -1   1  20       73.20       74.25      2.13 o 
   0   1  20        1.87        2.23      0.71 o 
   1   1  20       86.22       84.14      2.26 o 
   2   1  20        6.71        6.14      0.65 o 
   3   1  20      117.71      125.43      2.54 o 
   4   1  20       48.14       45.83      1.75 o 
   5   1  20        2.22        0.86      1.02 o 
   6   1  20        0.30        0.18      0.75 o 
  -3   2  20      149.58      161.22      6.10 o 
  -2   2  20        1.60        2.45      1.16 o 
  -1   2  20      116.37      123.45      2.77 o 
   0   2  20        0.04       -0.07      0.48 o 
   1   2  20        2.54        2.85      0.63 o 
   2   2  20       27.79       28.10      2.25 o 
   3   2  20       34.46       34.29      1.22 o 
   4   2  20       55.01       53.35      1.70 o 
   5   2  20       15.85       15.20      1.21 o 
   6   2  20       54.55       51.96      2.41 o 
  -2   3  20       42.44       40.93      2.00 o 
  -1   3  20       62.03       63.88      3.45 o 
   0   3  20       90.05       98.67      2.43 o 
   1   3  20       15.15       14.97      0.84 o 
   2   3  20      156.69      158.22      4.15 o 
   3   3  20       20.42       17.67      1.18 o 
   4   3  20       30.47       33.27      2.24 o 
   5   3  20        0.51        0.86      0.53 o 
   6   3  20        0.15        0.55      0.61 o 
  -1   4  20       14.39       13.76      1.32 o 
   0   4  20       65.03       72.01      3.71 o 
   1   4  20        6.35        6.70      1.02 o 
   2   4  20       18.71       19.97      1.85 o 
   3   4  20       44.04       40.25      1.62 o 
   4   4  20       22.42       21.19      1.34 o 
   5   4  20       27.31       24.44      1.45 o 
   6   4  20        9.55        8.63      1.33 o 
   0   5  20        3.80        3.31      0.96 o 
   1   5  20      112.16      117.34      4.87 o 
   2   5  20        5.68        4.17      0.88 o 
   3   5  20        1.47        1.99      0.93 o 
   4   5  20       10.30        9.89      1.02 o 
   5   5  20        6.90        5.10      0.91 o 
   6   5  20        0.03       -1.15      0.99 o 
   2   6  20      110.96      106.45      4.60 o 
   3   6  20       11.15        6.49      1.41 o 
   4   6  20       22.52       21.90      1.63 o 
  -3  -5  21        7.66        8.55      1.75 o 
  -2  -5  21        1.76        1.69      0.87 o 
  -1  -5  21        0.02        0.40      0.69 o 
   0  -5  21       25.94       26.93      1.80 o 
   1  -5  21        0.04        0.12      0.66 o 
  -3  -4  21        0.87        1.43      1.12 o 
  -2  -4  21        0.72        0.32      0.72 o 
  -1  -4  21       55.25       61.38      2.64 o 
   0  -4  21        5.76        4.53      0.99 o 
   1  -4  21        7.28        7.89      1.70 o 
   2  -4  21        3.69        3.92      0.91 o 
  -4  -3  21       15.71       16.08      1.32 o 
  -3  -3  21        6.03        7.86      1.25 o 
  -2  -3  21       60.19       67.79      2.08 o 
  -1  -3  21        0.74        0.17      0.78 o 
   0  -3  21       60.52       66.32      2.66 o 
   1  -3  21       49.42       54.24      2.35 o 
   2  -3  21        1.45        1.30      0.75 o 
   3  -3  21        0.24        0.03      0.61 o 
  -4  -2  21        6.90        7.49      1.41 o 
  -3  -2  21        7.36        7.65      0.98 o 
  -2  -2  21        0.05        0.18      0.61 o 
  -1  -2  21       25.72       27.18      1.13 o 
   0  -2  21        1.21        1.21      0.57 o 
   1  -2  21        0.03       -0.22      0.56 o 
   2  -2  21       62.87       68.46      2.66 o 
   3  -2  21       42.75       43.66      4.52 o 
   4  -2  21        6.41        5.69      1.09 o 
  -4  -1  21        0.04       -0.17      0.95 o 
  -3  -1  21        8.50        8.77      1.17 o 
  -2  -1  21       88.32       93.99      2.58 o 
  -1  -1  21       25.87       25.52      1.40 o 
   0  -1  21       38.72       42.16      1.34 o 
   1  -1  21       21.72       19.68      1.24 o 
   2  -1  21        7.68        6.94      1.08 o 
   3  -1  21        2.36        1.91      0.74 o 
   4  -1  21      120.50      129.62      3.78 o 
   5  -1  21       13.63       15.10      2.95 o 
  -3   0  21        5.30        4.24      1.11 o 
  -2   0  21        0.95        0.28      0.59 o 
  -1   0  21       59.16       59.00      1.98 o 
   0   0  21       20.83       25.30      1.35 o 
   1   0  21      114.32      116.90      2.21 o 
   2   0  21        0.53        0.93      0.49 o 
   3   0  21       14.70       12.48      1.06 o 
   4   0  21        0.22        0.98      0.74 o 
   5   0  21       11.16        7.59      1.24 o 
  -3   1  21       60.70       61.36      3.42 o 
  -2   1  21       16.70       13.69      1.07 o 
  -1   1  21        5.12        4.16      0.83 o 
   0   1  21        0.04        0.24      0.84 o 
   1   1  21       22.82       25.79      1.35 o 
   2   1  21        1.10        0.71      0.46 o 
   3   1  21       36.21       34.52      1.38 o 
   4   1  21       39.75       40.24      1.72 o 
   5   1  21        4.30        2.85      0.94 o 
   6   1  21        5.42        6.28      1.26 o 
  -2   2  21       37.24       38.03      2.73 o 
  -1   2  21       54.58       60.07      1.93 o 
   0   2  21        9.36       10.04      0.94 o 
   1   2  21       89.88       90.06      2.41 o 
   2   2  21       32.11       32.13      1.50 o 
   3   2  21       21.12       21.57      1.33 o 
   4   2  21        0.18        0.46      0.52 o 
   5   2  21        7.97        7.58      0.88 o 
   6   2  21        0.02        0.70      0.71 o 
  -2   3  21       40.18       39.16      3.02 o 
  -1   3  21        6.06        5.57      1.43 o 
   0   3  21       52.64       54.72      1.82 o 
   1   3  21        0.60        0.99      0.63 o 
   2   3  21      140.75      139.00      3.08 o 
   3   3  21       25.99       26.91      1.40 o 
   4   3  21        9.60        9.82      1.07 o 
   5   3  21       25.80       27.43      1.55 o 
   6   3  21        1.48        0.90      0.67 o 
   0   4  21       20.20       23.49      2.23 o 
   1   4  21        0.30        0.33      0.65 o 
   2   4  21       47.41       48.30      1.74 o 
   3   4  21        2.08        1.95      0.69 o 
   4   4  21        2.17        1.09      0.71 o 
   5   4  21        0.56        0.18      0.64 o 
   1   5  21       73.34       76.65      3.83 o 
   2   5  21       61.72       66.98      2.35 o 
   3   5  21       45.83       52.59      2.37 o 
   4   5  21       34.73       35.30      1.63 o 
   5   5  21        9.58        8.03      1.02 o 
  -2  -4  22       15.08       14.62      1.36 o 
  -1  -4  22       44.40       44.05      2.37 o 
   0  -4  22        1.22        0.96      0.78 o 
   1  -4  22       24.05       24.95      1.80 o 
  -3  -3  22        0.11       -0.21      0.82 o 
  -2  -3  22        8.09       10.78      1.17 o 
  -1  -3  22        8.69        7.79      1.24 o 
   0  -3  22       23.01       24.76      3.46 o 
   1  -3  22       12.68       14.96      1.47 o 
   2  -3  22        3.19        1.47      0.78 o 
   3  -3  22        2.32        2.63      0.89 o 
  -3  -2  22        6.80        5.73      0.99 o 
  -2  -2  22       11.83       13.57      2.47 o 
  -1  -2  22        2.08        1.35      0.59 o 
   0  -2  22        3.17        3.58      0.68 o 
   1  -2  22        0.39        0.74      0.58 o 
   2  -2  22       36.13       36.47      2.05 o 
   3  -2  22        0.04       -0.29      0.65 o 
   4  -2  22        9.81       12.41      2.63 o 
  -3  -1  22       20.06       21.61      2.13 o 
  -2  -1  22       30.06       29.78      1.51 o 
  -1  -1  22        0.05       -0.26      0.58 o 
   0  -1  22       18.98       20.33      1.04 o 
   1  -1  22        1.42        2.31      0.61 o 
   2  -1  22       16.85       16.34      1.21 o 
   3  -1  22        6.55        5.65      1.11 o 
   4  -1  22        5.63        4.76      1.06 o 
  -3   0  22       38.38       41.61      3.08 o 
  -2   0  22        1.82        2.04      0.70 o 
  -1   0  22       10.81        8.10      1.29 o 
   0   0  22      110.91      112.45      2.84 o 
   1   0  22       15.75       15.49      0.95 o 
   2   0  22        7.43        7.11      0.80 o 
   3   0  22        6.46        7.10      0.93 o 
   4   0  22        0.06        0.25      0.75 o 
   5   0  22        0.06       -0.62      0.70 o 
  -2   1  22       45.85       48.06      4.47 o 
  -1   1  22        8.45        7.81      0.94 o 
   0   1  22       10.44       10.92      1.23 o 
   1   1  22       23.61       25.01      1.82 o 
   2   1  22       39.84       43.75      1.40 o 
   3   1  22        4.62        2.61      0.65 o 
   4   1  22        5.79        4.03      0.82 o 
   5   1  22        9.03        9.64      1.91 o 
  -2   2  22        0.40        0.04      1.08 o 
  -1   2  22       23.54       26.31      1.80 o 
   0   2  22       11.60       10.17      1.29 o 
   1   2  22        1.12        0.00      0.60 o 
   2   2  22       11.32       12.41      1.09 o 
   3   2  22       35.99       37.52      1.68 o 
   4   2  22        5.47        7.32      0.95 o 
   5   2  22        1.70        0.33      0.60 o 
  -1   3  22        3.47        2.24      1.27 o 
   0   3  22        3.19        2.99      0.99 o 
   1   3  22       11.24        8.72      0.95 o 
   2   3  22        8.11        7.04      0.92 o 
   3   3  22        1.32        1.67      0.66 o 
   4   3  22       26.67       27.04      3.08 o 
   5   3  22       30.22       30.42      2.14 o 
   0   4  22       25.19       28.55      2.45 o 
   1   4  22        0.01       -0.07      1.10 o 
   2   4  22       38.86       42.61      2.17 o 
   3   4  22        5.35        4.22      0.85 o 
   4   4  22        1.59        1.69      0.70 o 
   5   4  22        3.79        1.95      0.95 o 
   3   5  22        1.40        2.55      0.96 o 
  -2  -3  23      104.88      109.04      6.47 o 
  -1  -3  23      107.80      120.29     10.65 o 
   0  -3  23        4.47        3.17      0.99 o 
   1  -3  23       18.33       20.00      3.02 o 
   2  -3  23        3.01        2.87      0.99 o 
  -2  -2  23        5.55        4.38      0.98 o 
  -1  -2  23       83.63       87.30      2.61 o 
   0  -2  23        1.19        1.36      0.61 o 
   1  -2  23        2.47        0.91      0.78 o 
   2  -2  23       18.06       16.68      1.60 o 
   3  -2  23       22.92       20.13      1.72 o 
  -2  -1  23       12.19       10.60      1.47 o 
  -1  -1  23       14.56       12.87      1.92 o 
   0  -1  23       29.47       29.68      2.35 o 
   1  -1  23       42.63       46.41      1.65 o 
   2  -1  23        8.34        8.25      1.03 o 
   3  -1  23       10.76        8.19      1.30 o 
   4  -1  23       19.29       19.38      1.74 o 
  -2   0  23       11.55        9.75      1.21 o 
  -1   0  23        5.14        8.44      2.38 o 
   0   0  23       44.84       45.50      3.45 o 
   1   0  23        8.34        8.76      1.56 o 
   2   0  23       40.88       39.32      1.54 o 
   3   0  23       12.78       13.17      1.17 o 
   4   0  23        4.51        5.52      2.15 o 
  -1   1  23        1.03        1.70      0.73 o 
   0   1  23       49.39       49.33      1.87 o 
   1   1  23       90.75       95.12      2.64 o 
   2   1  23        3.87        2.06      0.75 o 
   3   1  23        0.54        0.45      0.55 o 
   4   1  23       10.68       13.05      1.21 o 
  -1   2  23        7.63        7.36      1.24 o 
   0   2  23       20.44       20.45      1.85 o 
   1   2  23        0.00       -0.54      0.71 o 
   2   2  23      261.12      274.26      4.89 o 
   3   2  23        0.18        0.46      0.66 o 
   4   2  23        2.99        2.60      0.83 o 
   0   3  23        2.79        2.19      1.41 o 
   1   3  23       36.62       36.91      2.64 o 
   2   3  23        6.74        7.63      0.97 o 
   3   3  23        8.54        7.63      0.98 o 
   4   3  23       30.26       32.55      3.01 o 
   2   4  23       32.44       34.78      2.08 o 
   3   4  23        2.11        2.67      0.79 o 
  -1  -2  24        8.37        7.49      1.49 o 
   0  -2  24       64.44       62.96      5.40 o 
   1  -2  24       16.00       15.16      1.31 o 
   2  -2  24        5.45        6.57      1.31 o 
  -1  -1  24       67.70       73.01      2.42 o 
   0  -1  24        4.01        3.37      1.04 o 
   1  -1  24       14.21       13.01      1.40 o 
   2  -1  24       25.52       24.36      1.52 o 
   3  -1  24        0.54        0.62      0.84 o 
  -1   0  24       22.89       23.17      1.53 o 
   0   0  24       22.07       25.28      1.65 o 
   1   0  24       37.49       40.55      1.81 o 
   2   0  24        9.88       10.32      1.01 o 
   3   0  24       36.38       39.76      1.98 o 
  -1   1  24       19.95       18.08      1.97 o 
   0   1  24       37.79       37.24      1.71 o 
   1   1  24        0.87        2.62      0.76 o 
   2   1  24       23.85       21.20      1.42 o 
   3   1  24        4.00        4.32      0.99 o 
   0   2  24       65.54       76.73      3.06 o 
   1   2  24        1.29        0.90      0.68 o 
   2   2  24        1.56        3.28      0.87 o 
   3   2  24        8.89        7.73      1.27 o 
   2   3  24        3.82        3.92      0.85 o 
   1   0  25       12.06       12.86      1.25 o 
                                                 
